# Supplementary material for: Gene expression-based immune infiltration analyses of renal cancer and their associations with survival outcome
Source: BMC Cancer. 2021 May 24;21:595. doi: 10.1186/s12885-021-08244-2 (PMC8146654; doi:10.1186/s12885-021-08244-2)
Supplement: Supplementary file 1 — Additional file 1 Table S1. CIBERSORT result. [file 12885_2021_8244_MOESM1_ESM.xlsx]

## Sheet: Sheet1
TableS1 CIBERSORT result
Mixture	B cells naive	B cells memory	Plasma cells	T cells CD8	T cells CD4 naive	T cells CD4 memory resting	T cells CD4 memory activated	T cells follicular helper	T cells regulatory (Tregs)	T cells gamma delta	NK cells resting	NK cells activated	Monocytes	Macrophages M0	Macrophages M1	Macrophages M2	Dendritic cells resting	Dendritic cells activated	Mast cells resting	Mast cells activated	Eosinophils	Neutrophils
TCGA-3Z-A93Z-01A	0.0464524	0	0.0149502	0.14852	0	0.169426	0	0.0258931	0.0156509	0	0.0660407	0.0356089	0.0561157	0	0.141811	0.18728	0.0177652	0.00173279	0.0727527	0	0	0
TCGA-6D-AA2E-01A	0.0750083	0	0.0566121	0.252252	0	0.177282	0	0.0207923	0.0342735	0.0181523	0	0.0470114	0.0627824	0	0.0188018	0.171256	0.0108546	0.0025715	0.0399129	0.0124376	0	0
TCGA-A3-3306-01A	0.00654964	0	0.00771431	0.0318221	0	0.356843	0	0	0	0.0439135	0	0.025841	0.123922	0	0.0841852	0.258227	0	0	0.0454669	0	0.000361324	0.015153
TCGA-A3-3307-01A	0.0146495	0	0.00307159	0.253063	0	0.149688	0.00667527	0	0.00488594	0.0474138	0	0.014941	0.136367	0	0.122329	0.183289	0.0010521	0.000564641	0.0520032	0	0	0.0100068
TCGA-A3-3308-01A	0.0374696	0	0.00156549	0.0480805	0	0.169624	0	0	0.0154402	0.0130177	0.0048803	0.0126304	0.045479	0.0411887	0.134618	0.392956	0.00442394	0	0.0786275	0	0	0
TCGA-A3-3311-01A	0.0351264	0	0.0132384	0.134873	0	0.186046	0	0.0210125	0.0132057	0.0627071	0	0.0145171	0.136936	0	0.0846447	0.241315	0.00684649	0	0.0443713	0	0	0.00515935
TCGA-A3-3313-01A	0.00632091	0	0.0131669	0	0	0.219095	0	0	0.0141937	0	0.00136202	0.0253572	0.201362	0.0146874	0.0794303	0.352209	0.00951079	0	0.0312679	0	0.0320376	0
TCGA-A3-3316-01A	0.0303789	0	0.00344153	0	0	0.0985624	0	0.00174627	0.00593979	0.0327376	0	0.0412781	0.105826	0.133112	0.0474506	0.463661	0	0	0	0.0226092	0	0.013256
TCGA-A3-3317-01A	0.0221496	0	0.00713802	0.196713	0	0.200797	0	0.0055749	0.00296697	0	0	0.0274735	0.0411168	0.0108849	0.10843	0.319096	0.0185087	0	0.0391493	0	0	0
TCGA-A3-3319-01A	0	0	0.01784	0.085124	0	0.245845	0	0.0188296	0.0226863	0.0037221	0	0.0330384	0.231603	0	0.110084	0.187429	0	0	0.0405277	0	0	0.00327022
TCGA-A3-3320-01A	0.0253506	0	0.00627378	0.0881399	0	0.355542	0	0	0	0.00901833	0.00523634	0.0171395	0.0427163	0	0.140107	0.249726	0.0097393	0	0.00570525	0.011082	0	0.0342237
TCGA-A3-3322-01A	0.00658682	0	0	0.0447721	0	0.141692	0	0	0.0194539	0	0	0.0366061	0.0522992	0	0.0378225	0.605554	0.0289679	0	0.022621	0	0	0.00362438
TCGA-A3-3323-01A	0.0229406	0	0.00349276	0.108391	0	0.264032	0	0	0.0177396	0.00433214	0.0119396	0.00183007	0.127167	0	0.114806	0.275615	0	0	0.0476194	0	0	9.47e-05
TCGA-A3-3324-01A	0	0	0.00420069	0.271174	0	0.223644	0	0	0.00613284	0.0634298	0	0.0267645	0.0528588	0	0.0790233	0.215421	0.0163372	0	0.0381563	0	0	0.0028573
TCGA-A3-3325-01A	0	0	0	0.0478243	0	0.326897	0	0	0.000401651	0	0	0.0465485	0.0964433	0	0.0490853	0.319684	0.0298797	0.000721988	0.0768046	0	0	0.00570993
TCGA-A3-3326-01A	0.000909768	0	0.0221158	0.0601615	0	0.349681	0	0	0.0039769	0	0.0264216	0.010566	0.0432361	0	0.103678	0.234039	0.0787356	0	0.0593543	0	0	0.00712371
TCGA-A3-3328-01A	0	0	0	0	0	0.191653	0	0.026629	0	0.0903666	0.037309	0.0706559	0.14636	0.107907	0.00239041	0.0993387	0	0.0971398	0	0	0.0410631	0.0891879
TCGA-A3-3329-01A	0.0296352	0	0.00728387	0.129981	0	0.27852	0	0.0250859	0.00974579	0.0321924	0	0.0169185	0.0687893	0	0.144648	0.22007	0.00256522	0	0.0301386	0	0	0.00442491
TCGA-A3-3331-01A	0.0439327	0	0.00490068	0.0959204	0	0.175624	0	0.0107302	0.00265052	0.0474869	0	0.0592907	0.0696256	0	0.120952	0.263653	0.0168379	0	0	0.0883966	0	0
TCGA-A3-3335-01A	0	0.0174496	1.49e-05	0.0244514	0	0.485902	0.0148853	0	0.00312573	0.00478586	0	0	0.0456086	0.048991	0.0534962	0.222313	0.00283038	0.00675007	0.0357764	0	0	0.0336197
TCGA-A3-3343-01A	0.0135283	0	0.0092833	0.0904214	0	0.299984	0.0158794	0	0	0	0.0482046	0.0096399	0.154092	0	0.0770437	0.191245	0.0347697	0.010117	0.0416305	0	0	0.00416123
TCGA-A3-3346-01A	0.00227165	0	0	0.127603	0	0.172436	0.037924	0.0135358	0.034046	0	0.0126102	0.00740307	0.0260403	0.156579	0.0896159	0.242708	0.00336018	0	0.023889	0	0	0.0499792
TCGA-A3-3347-01A	0.0330618	0	0.00753543	0.072021	0	0.138698	0	0.00809562	0.0260595	0.0437097	0	0	0	0.19831	0.0692955	0.33221	0	0	0.036765	0	0	0.0342387
TCGA-A3-3349-01A	0.0329813	0	0	0.188592	0	0.0711396	0	0	0.00712582	0	0.0575079	0.0453466	0.0904121	0	0.0261434	0.342731	0.00500853	0	0.118083	0	0	0.0149293
TCGA-A3-3351-01A	4.61e-05	0	0.00283022	0.355347	0	0.128705	0	0.00833491	0.00566414	0.0636531	0	0.0234609	0.114623	0	0.0803878	0.187655	0.00277875	0	0.0265146	0	0	0
TCGA-A3-3352-01A	0.00184123	0	0.0022375	0.0550372	0	0.300444	0	0	0	0	0.0412399	0.0703886	0.0876312	0	0.106303	0.211202	0.0113081	0.000550205	0.111817	0	0	0
TCGA-A3-3357-01A	0.00523554	0	0	0.30283	0	0.116555	0	0.0316873	0.0423339	0.100461	0	0.0111988	0.0201808	0	0.0599368	0.291593	0	0	0.00802734	0	0	0.00996109
TCGA-A3-3358-01A	0.0167703	0	0.026072	0.21191	0	0.195218	0.000598292	0.00181674	0.0196656	0.0404477	0	0.0235546	0.0433396	0	0.075414	0.304542	0	0	0.0369461	0	0	0.00370471
TCGA-A3-3358-11A	0.0723076	0	0.0209903	0.0173327	0	0.248817	0	0	0	0.0201779	0	0.0669301	0.0941381	0	0.107949	0.164043	0.0254844	0	0.117171	0	0.0128746	0.0317843
TCGA-A3-3359-01A	0.0086626	0	0.00489457	0.325811	0	0.114043	0	0	0.00836365	0.0448087	0	0.0270263	0.0447057	0	0.146134	0.194457	0.0141942	0	0.0572085	0	0	0.0096908
TCGA-A3-3362-01A	0.0316706	0	0.00593741	0.130957	0	0.217126	0	0	0	0.032386	0	0.0392838	0.0758176	0	0.100428	0.254628	0.0111026	0	0.0793114	0	0	0.0213523
TCGA-A3-3363-01A	0.00186972	0	0	0.0497125	0	0.166002	0	0	0.00420503	0.00650807	0	0.0326318	0.0556181	0	0.0096227	0.496054	0	0	0.150375	0	0	0.0274016
TCGA-A3-3365-01A	0.0153056	0	0.000174299	0.111694	0	0.256351	0.0293644	0	0	0.0635931	0.0095225	0.0246317	0.00204547	0	0.105032	0.253806	0.00938387	0.000214352	0.118882	0	0	0
TCGA-A3-3367-01A	0.00763831	0	0.00623896	0.0709581	0	0.231908	0	0	0	0.0190254	0.00399562	0.0172138	0.0509794	0	0.127932	0.349797	0.0436603	0.001307	0.069346	0	0	0
TCGA-A3-3370-01A	0.000999169	0	0.00652965	0.453415	0	0.0342011	0	0.00204955	0.00640925	0.0958199	0	0.0329072	0.0190409	0	0.0958353	0.196269	0.00727651	0	0.0464915	0	0	0.0027567
TCGA-A3-3372-01A	0.0122576	0	0.00101276	0.184988	0	0.189548	0	0.00847871	0.00130479	0.0110787	0	0.0418068	0.102658	0	0.140638	0.201879	0.00547769	0.00170032	0.0943401	0	0	0.00283184
TCGA-A3-3373-01A	0.0116704	0	0.00433669	0.0864056	0	0.175985	0.00763888	0	0	0	0.012545	0.0153065	0.0348312	0	0.12867	0.331539	0.0859107	0	0.0880323	0	0	0.0171289
TCGA-A3-3374-01A	0.000247636	0	0	0	0	0.0204268	0	0	0.00871085	0.0232952	0	0.0035875	0	0.716	0.00602627	0.182392	0	0	0.0393145	0	0	0
TCGA-A3-3376-01A	0.00425619	0	0	0.0572207	0	0.174931	0	0	2.71e-05	0	0.0487825	0.0209902	0.222736	0	0.0294987	0.328474	0.00530932	0	0.104743	0	0	0.00303062
TCGA-A3-3378-01A	0.00125539	0	0.0100091	0.186629	0	0.176359	0.000941072	0.0324805	0.00844941	0.0154249	0	0.0155531	0.0872931	0	0.0586936	0.28802	0	0	0.0297991	0	0	0.0890933
TCGA-A3-3380-01A	0.0299211	0	0.0113248	0.111841	0	0.217876	0.0241973	0	0	0	0.0745129	0	0.0182626	0.00810811	0.067968	0.360516	0.00170753	0.00131182	0.0669444	0	0	0.00550833
TCGA-A3-3382-01A	0	0	0.00460587	0.181636	0	0.357354	0	0	0.00501675	0.0206895	0	0.0429143	0.0262611	0.0197819	0.0797575	0.231745	0.00308451	0	0.022037	0	0	0.00511599
TCGA-A3-3383-01A	0.012993	0	0	0.200514	0	0.155472	2.36e-05	0.00927982	0.0645312	0.00576162	0	0.0502773	0.0364519	0	0.107629	0.19564	0.075564	0	0.0816816	0	0	0.00418062
TCGA-A3-3385-01A	0.00204442	0	0	0.0730625	0	0.0995803	0	0	0.00643828	0	0.0292105	0.00825612	0.0574973	0	0.0403079	0.290499	0.18639	0	0.162858	0	0	0.0438561
TCGA-A3-3387-01A	0	0	0.00804363	0.048004	0	0.201838	0	0	0.0341568	0	0.00399056	0.0132768	0.165723	0	0.0535959	0.391242	0.0220614	0	0.053433	0	0	0.00463473
TCGA-A3-3387-11A	0.0594024	0	0.0228962	0.00887086	0	0.20332	0	0	0	0	0	0.00603629	0.0645893	0	0.0279463	0.285217	0	0.00392581	0.125521	0	0	0.192274
TCGA-A3-A6NI-01A	0	0	0	0.0284029	0	0.171881	0	0.00789975	0.0199672	0	0.0340378	0.0470255	0.11635	0	0.0533285	0.42502	0.0317131	0	0.0602177	0	0	0.00415691
TCGA-A3-A6NJ-01A	0	0	0.00681565	0.500903	0	0.0591395	0	0.00446902	0.0436394	0.0413614	0	0.0528776	0.0317018	0	0.107017	0.103753	0.0101528	0	0.0381389	0	0	3.05e-05
TCGA-A3-A6NL-01A	0.00166268	0	0.00720764	0.107985	0	0.229086	0	0.00785949	0.0161782	0.00503485	0.088195	0.0287021	0.101942	0	0.102654	0.2046	0.0140946	0	0.0832997	0	0	0.00149949
TCGA-A3-A6NN-01A	0	0	0.00290121	0.123121	0	0.175275	0	0.00158421	0.000314822	0	0.146794	0.0362479	0.0860698	0	0.0826681	0.250503	0.0102465	0.00140079	0.0828735	0	0	0
TCGA-A3-A8CQ-01A	0.0360827	0	0.00934182	0.100486	0	0.160294	0	0	0.0206768	0	0.0167155	0.0563376	0.0912193	0	0.100698	0.204503	0.0638954	0	0.13975	0	0	0
TCGA-A3-A8OU-01A	0.00229431	0	0.0116419	0.158345	0	0.159585	0	0.00476479	0.0229953	0	0.0369616	0.0422978	0.130724	0	0.0872258	0.256899	0.0155121	0	0.0707526	0	0	0
TCGA-A3-A8OV-01A	0	0	0	0.0987921	0	0.138432	0	0	0	0	0.0747093	0.0794386	0.202265	0	0.0746754	0.225485	0.00610476	0	0.100098	0	0	0
TCGA-A3-A8OW-01A	0.000259186	0	0.0130778	0.335602	0	0.163045	0	0.00945144	0.0413115	0.0767289	0	0.0630286	0	0	0.0612542	0.130106	0.0150973	0	0.0904331	0	0	0.000604546
TCGA-A3-A8OX-01A	0.0183356	0	0.0108091	0.148921	0	0.329988	0	0.0162062	0.00168947	0	0	0.0354814	0.0263379	0.0155836	0.15948	0.146939	0.0305564	0	0.0561436	0	0	0.00352829
TCGA-AK-3425-01A	0.00522755	0	0.00516587	0.288397	0	0.0135487	0.00666573	0.0149356	0.0306991	0.0514113	0	0.0432061	0	0.108941	0.0828315	0.286041	0.00217373	0	0.0451595	0	0	0.0155974
TCGA-AK-3426-01A	0.00701768	0	0.00247226	0.450384	0	0	0.0253322	0.030959	0.0900565	0.0440627	0	0.0279692	0.00882798	0.0790427	0.0764262	0.127828	0.0074911	0	0.0221301	0	0	0
TCGA-AK-3427-01A	0.0164732	0	0.00359741	0	0	0.183617	0	0	0	0.0538699	0	0.105945	0.180803	0	0.0707481	0.206821	0.00372593	0.0748324	0.0892743	0	0.0102926	0
TCGA-AK-3428-01A	0.00685135	0	0	0.0584182	0	0.140655	0.0195337	0	0	0.0439527	0	0.0219596	0.341126	0.0527664	0.0780421	0.0671372	0	0.0343505	0.0435565	0	0.0189726	0.072678
TCGA-AK-3429-01A	0.00146546	0	0.00773269	0.460088	0	0.0121709	0.0241862	0.0208739	0.0248724	0.198312	0	0.0378089	0	0	0.0695896	0.0928929	0.0214834	0	0.0285235	0	0	0
TCGA-AK-3431-01A	0.0332893	0	0.00408859	0.12104	0	0.197253	0	0	0.0087998	0.0185899	0.0714313	0.000601863	0.0629171	0.168046	0.0552358	0.19488	0	0	0.0592643	0	0	0.0045627
TCGA-AK-3433-01A	0.0123201	0	0	0	0	0.276335	0	0	0	0.057401	0	0.125163	0.0399799	0.0228661	0.114729	0.262453	0	0	0.0887522	0	0	0
TCGA-AK-3434-01A	0.0181572	0	0.00445759	0.229935	0	0.25078	0.000271283	0.00735972	0.0172037	0.148186	0	0.00517029	0	0	0.102031	0.174485	0	0.00210496	0.0398574	0	0	0
TCGA-AK-3436-01A	0.0147336	0	0.0196441	0.148802	0	0.324837	0	0	0.0228114	0.0640848	0	0.0162212	0	0.139823	0.0295263	0.171133	0	0.0195539	0.0288298	0	0	0
TCGA-AK-3440-01A	0.0437507	0	0.0117562	0	0	0.183061	0	0.0293976	0.00862868	0.0127423	0.0544894	0.0106143	0.047357	0.0386431	0.0550503	0.236183	0	0.198189	0	0	0.0701366	0
TCGA-AK-3443-01A	0.153099	0	0.00919338	0.0103212	0	0.0682988	0	0	0.0599309	0.003189	0.0281869	0.00111386	0.124734	0.18698	0.00991214	0.106314	0	0.0797257	0.13353	0	0.0107844	0.0146875
TCGA-AK-3445-01A	0.00209769	0	0.00644868	0.138604	0	0.259555	0.000405616	0.0231519	0.0495579	0.0524163	0	0.0322089	0.0224581	0.0171607	0.0804509	0.26094	0.00387651	0	0.0459542	0	0	0.00471341
TCGA-AK-3447-01A	0.0382069	0	0.0114154	0.146516	0	0.140641	0	0	0	0.108662	0.0855205	0.0177497	0.0632729	0	0.082727	0.178285	0	0	0.0572448	0	0.0291866	0.0405729
TCGA-AK-3450-01A	0.00834948	0	0.0168479	0.152244	0	0.224872	0	0.0217615	0	0.0743082	0	0.0542875	0.0806109	0.00391145	0.160468	0.128925	0.00370961	0.00159468	0.0681107	0	0	0
TCGA-AK-3451-01A	0.0137925	0	0.00612856	0.34363	0	0.0224764	0	0.0283112	0.00813104	0.0657481	0	0.057267	0.0276745	0	0.052664	0.189512	0.0970051	0	0.0844743	0	0	0.00318506
TCGA-AK-3453-01A	0	0	0.00464642	0.423067	0	0.0994071	0	0.0256458	0.102467	0.0652112	0	0.0629783	0.0497483	0	0.0538068	0.0611936	0.00913426	0	0.0426937	0	0	0
TCGA-AK-3454-01A	0.00329339	0	0.00482198	0.303598	0	0.172115	0	0	0.0331225	0	0	0.0652239	0.00451717	0.0126281	0.0573093	0.287415	0	0	0.0559558	0	0	0
TCGA-AK-3455-01A	0.00123486	0	0.0472675	0.580941	0	0	0	0.0302317	0.026466	0.184058	0	0.0513939	0	0.00900278	0.0464989	0.0112846	0.000983135	0	0.00992227	0	0.000635822	8e-05
TCGA-AK-3456-01A	0.0230068	0	0	0.00212854	0	0.0843527	0	0	0.00390097	0.0177231	0	0.0111565	0.0177598	0.145618	0.0416003	0.565653	0.0217098	0	0.046263	0	0	0.0191269
TCGA-AK-3458-01A	0.0179064	0	0.0107825	0.215362	0	0.177446	0.0448774	0	0	0.216932	0	0.00316906	0.0191765	0	0.062422	0.153559	0.0149745	0.00195144	0.0611154	0	0	0.0003263
TCGA-AK-3460-01A	0.000652538	0	0.00775494	0.213266	0	0.169103	0	0	0	0.0428722	0	0.0425813	0.0694385	0	0.0572767	0.332347	0.00284643	0	0.0618612	0	0	0
TCGA-AK-3461-01A	0.000261896	0	0.00884106	0.16223	0	0.348096	0.0116657	0	0	0.0429337	0.0678807	0.0118832	0.125415	0	0.0647418	0.0797959	0.00132087	0.00362347	0.062007	0	0	0.00930366
TCGA-AK-3465-01A	0.0710666	0	0.00903853	0.0251143	0	0.16896	0	0.00133489	0	0	0	0.0804245	0.041913	0	0.077666	0.251813	0.0432178	0	0.21011	0	0	0.0193422
TCGA-AS-3777-01A	0.0417903	0	0.0114968	0.0697175	0	0.217384	0	0	0.0478233	0.0308331	0	0.0991885	0.00652655	0.0427339	0.11087	0.201158	0.0166558	0	0.0901791	0	0	0.0136434
TCGA-AS-3778-01A	0.0172105	0	0.00539801	0.148255	0	0.221846	0	0	0	0	0	0.0321034	0.0592327	0	0.133727	0.270966	0.021618	0.000186685	0.0857761	0	0	0.00368129
TCGA-B0-4688-01A	0	0	0.0200875	0.0550821	0	0.250871	0.0102127	0	0.0108557	0	0	0.0931982	0.0789173	0.0366789	0.0133119	0.286974	0	0.0283732	0.115437	0	0	0
TCGA-B0-4690-01A	0	0	0.00801907	0.233244	0	0.167252	0.0425445	0.00505396	0.00730939	0.0526122	0	0.029769	0.122264	0	0.105925	0.181242	0	0	0.0125521	0	0	0.0322127
TCGA-B0-4691-01A	0.000469908	0	0.0271241	0.427213	0	0.0913749	0	0.0557938	0.0731477	0.020351	0	0.0867716	0.0236722	0.00255645	0.0931885	0.0792343	0.0175246	0	0.00145993	0	0.0001182	0
TCGA-B0-4693-01A	0.0274281	0	0.0302261	0.376689	0	0.120537	0	0	0.00389467	0.0562204	0	0.0233044	0.0998389	0	0.113965	0.121087	0.000169935	0	0.0265707	0	0	6.97e-05
TCGA-B0-4694-01A	0.00511337	0	0.0085116	0.270235	0	0.0189525	0.0164032	0.0168863	0.0328446	0.122437	0	0	0	0.168197	0.0631016	0.257022	0.000850108	0	0.0172362	0	0	0.00221058
TCGA-B0-4696-01A	0.000368422	0	0	0.00444672	0	0.26187	0	0	0	0	0	0.0146712	0	0.546987	0.0134876	0.158169	0	0	0	0	0	0
TCGA-B0-4697-01A	0.0349434	0.00711611	0.111149	0.376258	0	0.011388	0.0337543	0.0146835	0.0890494	0.0924084	0	0.0149072	0	0.0343316	0.106447	0.052002	0	0	0.021562	0	0	0
TCGA-B0-4698-01A	0.000557512	0	0	0.469995	0	0	0.159435	0.0409107	0.0115072	0.0296656	0	0.015	0	0.0294204	0.0791885	0.138437	0.000534947	0	0	0.00467956	0	0.0206683
TCGA-B0-4699-01A	0	0	0.00353595	0.473015	0	0.0257986	0.0317288	0.00183936	0.0145104	0.138363	0	0.0304656	0	0.0198495	0.0625058	0.180542	0.0178456	0	0	0	0	0
TCGA-B0-4700-01A	0.00994566	0	0.00884318	0.352012	0	0	0.0023996	0.0363425	0.0662378	0.100293	0	0.0471727	0	0.128494	0.123508	0.112219	0	0	0.0125333	0	0	0
TCGA-B0-4700-11A	0.0802088	0	0.0388971	0.0375084	0	0.289598	0	0	0.0128371	0	0	0.0820104	0.0263176	0	0.111882	0.210548	0.0312204	0	0.078972	0	0	0
TCGA-B0-4701-01A	0.0454157	0	0.0036486	0.172406	0	0.3423	0.00802097	0	0.0146226	0.0576754	0	0.00421413	0.0217491	0.000503245	0.109071	0.151929	0.0153052	0.00330118	0.0498375	0	0	0
TCGA-B0-4703-01A	0.0194011	0	0.00310293	0.20124	0	0.264491	0	0.0159651	0.0202337	0.0551412	0	0.0204806	0.00600832	0.0385979	0.121115	0.203675	0	0	0.0305477	0	0	0
TCGA-B0-4706-01A	0.0008905	0	0.00522165	0.445219	0	0	0	0	0.0375583	0	0.141942	0.0935236	0.0415965	0.0217427	0.0876936	0.03309	0	0	0.0915227	0	0	0
TCGA-B0-4707-01A	0.019599	0	0.0170886	0.543073	0	0.0278669	0.0143088	0.0428884	0.0767686	0.0087437	0	0.0584171	0.00833287	0.0274869	0.0853205	0.0348766	0.00472956	0	0.030499	0	0	0
TCGA-B0-4710-01A	0.0609327	0	0.00733595	0.294971	0	0.121115	0	0.0144141	0.029027	0.00937668	0.0728094	0	0.0771738	0.0817903	0.0518488	0.142278	0	0	0.0281895	0	0	0.00873756
TCGA-B0-4712-01A	0.0166833	0	0	0.187098	0	0.14738	0.0181585	0	0.0624311	0.0702146	0	0.0539731	0.0108841	0.0929152	0.133012	0.182274	0.00119846	0	0.0232389	0	0	0.000539467
TCGA-B0-4712-11A	0.0711299	0	0.00509754	0.0552769	0	0.244439	0	0	0.086829	0	0	0.196408	0.0509182	0.0795091	0.0335597	0.0513556	0	0	0.125477	0	0	0
TCGA-B0-4713-01A	0.00130134	0	0.0219539	0.314793	0	0.165728	0	0	0.093176	0.020622	0	0.0704334	0.0133622	0.0319318	0.114808	0.0911681	0.0129918	0	0.0434244	0	0	0.00430574
TCGA-B0-4714-01A	0.00395684	0	0.00382904	0.496806	0	0	0.00416921	0.00360638	0.0334532	0.0815075	0	0.0616985	0.00962604	0	0.0870178	0.158039	0.00962124	0	0.0466699	0	0	0
TCGA-B0-4718-01A	0.00839076	0	0.00932304	0.314426	0	0.168883	0	0.0430207	0.0286502	0.0491307	0	0.0604562	0	0	0.0922842	0.124072	0.00683066	0	0.0944439	0	0	8.86e-05
TCGA-B0-4810-01A	0.00320455	0	0.00656044	0.421623	0	0.0164838	0.00132274	0.0427847	0.0369766	0.0734688	0	0.0751382	0.0128076	0	0.0827396	0.172131	0.00421453	0	0.0505442	0	0	0
TCGA-B0-4811-01A	0.0191282	0	0.0256636	0.0744808	0	0.286901	0	0	0.0422744	0.00712108	0	0.0773728	0.0173445	0	0.164354	0.17136	0.0201566	0	0.0938435	0	0	0
TCGA-B0-4813-01A	0.0176611	0	0.00569479	0.00984844	0	0.322599	0	0.00761722	0.0534928	0	0	0.0470453	0.0350416	0.0536553	0.0535807	0.364509	0	0	0.00487218	0.0187044	0	0.00567893
TCGA-B0-4814-01A	0.0221323	0	0.0170501	0.134899	0	0.295637	0	0	0.00863056	0.0392965	0	0.0636165	0.048548	0	0.0940325	0.187166	0.00535922	0	0.0787463	0	0	0.00488681
TCGA-B0-4815-01A	0	0	0.0978049	0.402465	0	0	0.0164651	0.043999	0.036027	0.0982798	0	0.0258003	0	0.00542077	0.102021	0.145933	0.012588	0	0.0124206	0	0	0.000775691
TCGA-B0-4816-01A	0	0	0	0.129447	0	0.187286	0	0.000708026	0.000376968	0	0.0412956	0.0267116	0.266495	0	0.0479561	0.247929	0	0.00280609	0.0412294	0	0	0.00775921
TCGA-B0-4817-01A	0	0	0.0115734	0.0159542	0	0.103476	0.0176469	0.0412092	0.0124405	0.0229417	0	0.0731154	0	0.0623801	0.049541	0.0622383	0	0	0.0333848	0	0	0.494098
TCGA-B0-4818-01A	0.0152413	0	0.0678557	0.244794	0	0.241333	0.00152602	0.00416028	0.00565875	0.0295904	0	0.0474015	0.0472512	0	0.0967169	0.119184	0.0119424	0	0.0567861	0	0	0.0105571
TCGA-B0-4819-01A	0.00375304	0	0.000791703	0.404776	0	0.132077	0.0170829	0.0510672	0.0380745	0.103857	0	0.0635728	0.000290157	0.0252583	0.0666002	0.0868077	0	0	0.00599166	0	0	0
TCGA-B0-4821-01A	0	0	0.00654203	0.276898	0	0.146613	0	0.0292914	0.0781438	0.0159542	0	0.0668857	0	0.249877	0.0684453	0.0553241	0	0	0.00602523	0	0	0
TCGA-B0-4822-01A	0	0	0.00350832	0.266631	0	0.176203	0	0.0172444	0.0475077	0	0	0.0581677	0.0128143	0.01504	0.0466457	0.301588	0	0	0.0546506	0	0	0
TCGA-B0-4823-01A	0.0289836	0	0.00830275	0.342591	0	0.108981	0	0	0.0237752	0.0661318	0	0.0306083	0.00866581	0.0160248	0.06076	0.245017	0.00910342	0	0.0510556	0	0	0
TCGA-B0-4824-01A	0	0	0.00386904	0.437114	0	0.078842	0	0.0304678	0.0153582	0.0717707	0	0.0700216	0.0382449	0	0.0875144	0.139002	0.00907027	0	0.0164213	0	0	0.00230461
TCGA-B0-4827-01A	0	0	0.00840357	0.25864	0	0.13414	0.00867147	0.0113323	0.00813887	0.0510486	0	0.0229349	0.086399	0.0160613	0.0824367	0.257326	0.00956798	0	0.0387055	0	0	0.00619422
TCGA-B0-4828-01A	0.00167783	0	0.00820304	0.256838	0	0.271198	0	0.0490275	0.0788751	0.0357609	0.0160358	0.0322141	0.0927116	0	0.0751021	0.0495787	0	0.00207372	0.0307033	0	0	0
TCGA-B0-4833-01A	0.012402	0	0.0107296	0.441425	0	0.0971037	0	0.0644162	0.0226873	0.0131921	0	0.0436426	0.0570673	0.012689	0.0851385	0.0876575	0.00595048	0	0.0458985	0	0	0
TCGA-B0-4834-01A	0.121138	0	0	0.120261	0	0.206112	0	0	0	0	0.0211672	0.067651	0.0406347	0	0.0432219	0.264748	0	0	0.115065	0	0	0
TCGA-B0-4836-01A	0.00592846	0	0.00814152	0.290111	0	0.132079	0	0.025168	0.0707551	0.0135538	0	0.0203337	0	0.1518	0.111175	0.131948	0.00359953	0	0.0343877	0	0	0.00101856
TCGA-B0-4837-01A	0.0352741	0	0.00269823	0.0602505	0	0.175176	0	0.00332636	0.0617821	0.0228039	0.00337659	0.0301779	0.0142475	0.336908	0.0314769	0.162719	0	0	0.0551278	0	0	0.00465541
TCGA-B0-4838-01A	0.000868007	0	0.0089715	0.665888	0	0	0	0.0416953	0.0337261	0.0775534	0	0.0318955	0.0182061	0	0.0437649	0.0610802	0.0019036	0	0.0101157	0	0	0.00433125
TCGA-B0-4839-01A	0	0	0.00158563	0.120252	0	0.193432	0.000587443	0	0.000362201	0	0.0788277	0.0592526	0.121703	0	0.0753268	0.235383	0.0106877	0.00106886	0.0990434	0	0	0.00248821
TCGA-B0-4841-01A	0.0183338	0	0	0.226132	0	0.102754	0	0.0020337	0.0142306	0	0.0821389	0.0958503	0.0517926	0	0.0874453	0.211466	0	0	0.107822	0	0	0
TCGA-B0-4842-01A	0.00390352	0	0.00394108	0.192144	0	0.0566308	0.00377868	0.0374998	0.126192	0.0324514	0	0.0589009	0.0148304	0.179038	0.0789578	0.124392	0.00464477	0	0.0553262	0	0	0.0273679
TCGA-B0-4843-01A	0.017709	0	0	0.0278727	0	0.333988	0	0	0.0742914	0	0	0.0686183	0.0428053	0.192341	0.0276376	0.158337	0	0	0.0375774	0.00549879	0	0.0133235
TCGA-B0-4844-01A	0.031154	0	0.0132902	0.236114	0	0.134662	0	0.0120667	0.0735517	0.0762706	0	0.0263732	0.0245842	0.0670577	0.13036	0.129122	0	0	0.0435713	0	0	0.00182253
TCGA-B0-4845-01A	0.0491934	0	0.00334724	0.0345401	0	0.489037	0	0	0.0221635	0	0.0231197	0	0.0573537	0.0506572	0.0759487	0.157555	0	0	0.0319637	0	0	0.00512016
TCGA-B0-4846-01A	0.042592	0	0.00608477	0.265738	0	0.242532	0.00512092	0.0023212	0.00589076	0.0570495	0	0.0219897	0.0342483	0	0.1075	0.188062	0.000237499	0	0.0145275	0	0	0.00610512
TCGA-B0-4847-01A	0	0	0.0086225	0.383846	0	0.0792584	0.000808705	0.044427	0.117275	0.0856329	0	0.0576294	0.0493214	0	0.0544678	0.0735685	0.0142497	0	0.0308924	0	0	0
TCGA-B0-4848-01A	0.00420752	0	0.00214219	0.250516	0	0.133688	0	0.00508359	0.0323449	0.00653003	0	0.0145015	0.0849085	0.0365564	0.109784	0.284355	0	0	0.0301162	0	0	0.00526605
TCGA-B0-4849-01A	0.00152894	0	0.00125429	0.0823807	0	0.29256	0	0.0110403	0.010151	0.0414962	0	0.0324855	0.16342	0	0.117381	0.12218	0.0072034	0	0.112993	0	0	0.00392588
TCGA-B0-4852-01A	0.0458111	0	0.0169797	0.107456	0	0.210106	0	0	0.00448672	0.1039	0	0.0302797	0.134861	0	0.129502	0.160993	0	0	0.0472675	0	0.00835783	0
TCGA-B0-4945-01A	0.0184173	0	0.0177291	0.107868	0	0.222225	0	0.0203243	0.00478946	0.0246352	0	0.0299325	0.0109206	0	0.187456	0.291642	0.00298282	0	0.061078	0	0	0
TCGA-B0-5075-01A	0	0	0.00459854	0.217553	0	0.03118	0	0.00843146	0.0476865	0.0297332	0	0.0233653	0.0178633	0.168866	0.031903	0.412502	0	0	0	0.00284489	0	0.00347221
TCGA-B0-5077-01A	0.0150381	0	0.00824296	0.194797	0	0.153035	0	0.0122216	0.00852653	0	0.00766178	0.0415575	0	0.190367	0.0618581	0.247024	0	0	0.0596705	0	0	0
TCGA-B0-5080-01A	0.082711	0	0.0398731	0.333203	0	0.0840629	0	0	0.122685	0	0	0.049354	0.0103944	0	0.0602934	0.168144	0	0	0.0492793	0	0	0
TCGA-B0-5081-01A	0.00626268	0	0.00929251	0.22716	0	0.236242	0.0100704	0.0416515	0.0670233	0.0983173	0	0.0125779	0	0.0327745	0.112036	0.130633	0.00130856	0	0.0146511	0	0	0
TCGA-B0-5083-01A	0.0168759	0	0	0.1374	0	0.165925	0	0	0.00327481	0.0248079	0	0.0108496	0	0.168893	0.0640658	0.340007	0.0351531	0	0.0327474	0	0	0
TCGA-B0-5084-01A	0	0	0	0.16424	0	0.0321647	0	0.046551	0.0910785	0	0	0.0663091	0.00599081	0.266831	0.0615083	0.180782	0	0	0.0248999	0	0	0.0596446
TCGA-B0-5085-01A	0	0	0.0007195	0.2437	0	0.201044	0.0481799	0.000257209	0.019221	0	0.0215116	0.104886	0.024864	0	0.133119	0.193016	0.00307918	0	0.00640345	0	0	0
TCGA-B0-5088-01A	0.0231496	0	0	0.155436	0	0.22213	0	0.00806606	0.0399144	0	0	0.0763717	0	0.134164	0.0603761	0.253703	9.95e-05	0	0.0265897	0	0	0
TCGA-B0-5092-01A	0	0	0	0.576635	0	0	0	0.0443611	0.0581757	0.0792058	0	0.0655686	0	0	0.0773181	0.0803479	0.00285944	0	0.0155286	0	0	0
TCGA-B0-5094-01A	0.0149922	0	0.00482717	0.159026	0	0.199134	0	0.0457987	0.0512203	0	0.0180572	0.0979898	0.0184436	0.0407691	0.0839039	0.157649	0.030175	0	0.0679335	0	0	0.0100803
TCGA-B0-5095-01A	0.0582981	0	0.0110955	0.181539	0	0.166393	0	0.00587705	0.0380809	0	0	0.117715	0.0298122	0.0621968	0.089687	0.219828	0	0	0	0.0174919	0	0.00198462
TCGA-B0-5096-01A	0.0568437	0	0.0191884	0.0564099	0	0.159294	0	0.0161484	0.0167897	0.0383267	0	0.0178241	0.12529	0.13073	0.0641037	0.278296	0	0	0	0	0	0.0207556
TCGA-B0-5097-01A	0.0130567	0	0.0043183	0.0410619	0	0.242579	0.0403028	0	0.0173345	0.00177272	0	0	0	0.324053	0.033555	0.21662	0	0.0169257	0.0430945	0	0	0.00532612
TCGA-B0-5098-01A	0.000246704	0	0	0.0947017	0	0.157627	0	0.0649979	0.0410133	0	0	0.202702	0.0362184	0.201055	0.117229	0.0297061	0	0	0.054503	0	0	0
TCGA-B0-5099-01A	0.0253672	0	0.00796274	0.0823826	0	0.217342	0	0	0.0213513	0	0.0365908	0.0558878	0	0.191103	0.070159	0.236123	0	0	0.0557309	0	0	0
TCGA-B0-5100-01A	0.0396878	0	0.0135779	0.0775546	0	0.151528	0	0	0.0356429	0	0.0728691	0.0542444	0.0348293	0.22525	0.0732861	0.146453	0	0	0.0750769	0	0	0
TCGA-B0-5102-01A	0.00172226	0	0.00902629	0.171349	0	0.31162	0	0.0166003	0.0228868	0	0	0.0593698	0.00561848	0.00891523	0.102547	0.239241	0.00443194	0	0.0466715	0	0	0
TCGA-B0-5104-01A	0.0494185	0	0.010027	0.0315608	0	0.298228	0	0	0.0277813	0	0.00433685	0.0170774	0.26239	0	0.099423	0.132869	0.011191	0	0.050219	0	0	0.00547777
TCGA-B0-5106-01A	0.0157348	0	0.00553745	0.324784	0	0.11827	0	0.023273	0.0136579	0	0	0.0339335	0.137009	0	0.0481381	0.225875	0	0	0.0533017	0	0	0.00048674
TCGA-B0-5107-01A	0	0	0	0.476505	0	0	0	0.0358184	0.123685	0.0523249	0	0.0518705	0.00200279	0	0.140328	0.10883	0.00728204	0	0.00135421	0	0	0
TCGA-B0-5108-01A	0.0153395	0	0.010513	0.0579132	0	0.308609	0.0379238	0	0.00212603	0.0140856	0.0138275	0	0.0140674	0.218523	0.0802067	0.216926	0	0	0.00969854	0	0	0.000240575
TCGA-B0-5109-01A	0.0228892	0	0.0478847	0.40665	0	0	0.0902628	0.0164046	0.0237653	0.043919	0	0.0569782	0	0.0815417	0.0750115	0.0688705	0.0163946	0	0.0325028	0	0	0.016925
TCGA-B0-5110-01A	0.0135485	0	0.00529625	0.0793195	0	0.280195	0	0	0.0121711	0.0574343	0	0.047772	0.0462503	0	0.122991	0.265423	0.0141801	0.0012558	0.0314622	0	0	0.0227012
TCGA-B0-5113-01A	0.0272759	0	0.00906511	0.15509	0	0.323355	0	0.0357337	0.0120227	0.0420701	0	0.0162067	0.0457373	0	0.0989628	0.189085	0.00889406	0.00102264	0.0354786	0	0	0
TCGA-B0-5115-01A	0.0286943	0	0.00690028	0.095145	0	0.369558	0	0.00767172	0.000444229	0	0.0111753	0.0363082	0.0348234	0.0463792	0.104117	0.15233	0.0294529	0.00180439	0.07508	0	0	0.000116146
TCGA-B0-5116-01A	0.0339393	0	0.00213599	0.103431	0	0.323462	0	0.0127666	0.0292198	0.0723439	0	0.0531727	0.00174643	0.0215018	0.10756	0.168006	0	0	0.0707144	0	0	0
TCGA-B0-5117-01A	0.077968	0	0	0	0	0.237041	0	0.0346756	0.0146623	0.0335919	0	0.143329	0.0261992	0	0.0996569	0.209435	0.0179946	0	0.0951188	0	0.0103277	0
TCGA-B0-5119-01A	0.00161772	0	0.00160476	0.48545	0	0.0325683	0	0.00847943	0.0101945	0.0722275	0	0.0622463	0.0117512	0	0.0670401	0.187493	0.00339324	0	0.0496664	0	0	0.00626753
TCGA-B0-5120-01A	0.022958	0	0.0151816	0.0589694	0	0.167944	0	0	0.0105092	0.00808034	0	0.0612327	0.0208537	0.00215583	0.0647131	0.430246	0	0	0	0.137156	0	0
TCGA-B0-5121-01A	0.0222037	0	0.00206396	0.205446	0	0.2221	0	0	0	0.0528273	0.0810404	0.0382275	0.0971286	0.015042	0.0581064	0.0826816	0.00531401	0	0.117818	0	0	0
TCGA-B0-5399-01A	0.00260851	0	0.00729909	0.117528	0	0.306502	0	0	0.0706186	0.00266412	0	0.101683	0.0188816	0	0.109523	0.110711	0.0643453	0	0.0876357	0	0	0
TCGA-B0-5400-01A	0.0480209	0	0.0149873	0.209052	0	0.107994	0	0.00525605	0.079117	0	0	0.103433	0.00945622	0.111256	0.0470822	0.205383	0	0	0	0.00555217	0	0.0534102
TCGA-B0-5402-01A	0.0156765	0	0.0246524	0.0959269	0	0.289626	0	0	0	0.0604277	0.0129504	0.059672	0.0237189	0.00126428	0.196768	0.157233	0	0	0.0563082	0	0	0.00577534
TCGA-B0-5402-11A	0.10258	0	0.00954626	0.0541491	0	0.360282	0	0	0	0.0262824	0	0.056044	0.0208189	0	0.072866	0.158853	0.0190345	0	0.119543	0	0	0
TCGA-B0-5690-01A	0.0589356	0	0	0.0721884	0	0.178513	0.00797442	0	0.0322253	0	0.0370426	0.0576815	0.140844	0.0875165	0.081878	0.121527	0.0113403	0	0.112334	0	0	0
TCGA-B0-5690-11A	0.0881103	0	0	0.061449	0	0.207808	0	0	0.0291223	0	0	0.124586	0.0166212	0	0.0560177	0.161996	0.0252146	0	0.213767	0	0.0153084	0
TCGA-B0-5691-01A	0.0670384	0	0.00959916	0.0897352	0	0.225604	0	0	0.0199753	0.0240391	0	0.00824326	0.0485991	0.0576261	0.181787	0.134821	0.0110325	0	0.115287	0	0	0.0066132
TCGA-B0-5691-11A	0.083906	0	0.00369045	0.00760725	0	0.351922	0.0203347	0	0	0.0196445	0	0.000859388	0.0493644	0	0.0636607	0.169718	0.156122	0	0.0681247	0	0	0.00504644
TCGA-B0-5692-01A	0.00169694	0	0.00737075	0.611291	0	0	0	0.0573152	0.052394	0.0538145	0	0.0665854	0.0180779	0	0.0698103	0.0411685	0.00546789	0.00177052	0.013237	0	0	0
TCGA-B0-5693-01A	0.0665369	0	0.0168422	0.0370016	0	0.24577	0	0	0	0	0.00586225	0.0608118	0.0333283	0	0.131028	0.216933	0.0161138	0	0.149605	0	0	0.0201678
TCGA-B0-5694-01A	0.0204289	0	0.00593928	0.0458256	0	0.194759	0.0202033	0	0.0262541	0	0.109915	0.0471644	0.0821459	0.0388435	0.0920634	0.259557	0.00342927	0	0.0493009	0	0	0.00417092
TCGA-B0-5694-11A	0.1512	0	0	0.00241455	0	0.307969	0	0	0.0113135	0	0	0.0677423	0.0764629	0.00269244	0.118506	0.208846	0.00818359	0	0.0436229	0	0	0.00104797
TCGA-B0-5695-01A	0.0637235	0	0.00937305	0.296365	0	0.153287	0	0.012268	0.0220127	0.0356504	0.00742609	0.0353309	0.0433484	0.0161388	0.0888936	0.116415	0	0	0.0892129	0	0	0.0105549
TCGA-B0-5696-01A	0.0362428	0	0.0147349	0.267829	0	0.111181	0	0.0188296	0.0229782	0.0108483	0	0.0548882	0.0955038	0	0.09405	0.192366	0.0047616	0	0.0727259	0	0	0.00306082
TCGA-B0-5696-11A	0.0945399	0	0	0.0613485	0	0.272679	0	0	0.0266834	0.0373971	0	0.0552572	0.0433258	0.0230229	0.0878828	0.159482	0.0179205	0	0.120168	0	0.000293244	0
TCGA-B0-5697-01A	0.00228733	0	0.00919068	0.380762	0	0.038174	0	0.0104709	0.0374822	0.0977604	0	0.0738974	0.0484974	0.0217871	0.05298	0.170559	0.0118843	0	0.0389569	0	0	0.00531102
TCGA-B0-5697-11A	0.105192	0	0	0.0601496	0	0.20675	0	0	0.0394309	0	0	0.150348	0.0242064	0.00258408	0.0448911	0.199994	0	0	0.161672	0	0.00478197	0
TCGA-B0-5698-01A	0.00836308	0	0.00772714	0.141982	0	0.272363	0.024141	0.0341306	0.0191704	0.0316452	0	0	0.155015	0.0369828	0.0994278	0.134579	0	0.0119712	0.0134561	0	0	0.00904562
TCGA-B0-5699-01A	0.00123565	0	0	0.106204	0	0.209867	0	0	0.0387067	0	0.0207868	0.0675813	0.107163	0	0.142074	0.156301	0.0257873	0.0105106	0.102562	0	0	0.0112209
TCGA-B0-5699-11A	0.147027	0	0.0306924	0.012597	0	0.254675	0	0	0.0104391	0	0	0.0981342	0.0612526	0	0.123187	0.146109	0.0115202	0	0.0779703	0	0	0.0263956
TCGA-B0-5700-01A	0.00110894	0	0.00881203	0.139787	0	0.246282	0	0.0253855	0.0183377	0.0182607	0	0.101469	0.0648432	0.00975066	0.111936	0.208652	0	0.00685093	0	0.0385245	0	0
TCGA-B0-5701-01A	0.00476479	0	0.00906421	0.196857	0	0.0736666	0.0169681	0.0411137	0.0112806	0.0771334	0	0.0528797	0	0.0893959	0.137149	0.207876	0.0116246	0	0.047919	0	0	0.0223065
TCGA-B0-5701-11A	0.0802207	0	0.00230668	0.0514745	0	0.211823	0	0	0.0010533	0	0	0.0713074	0.0876149	0	0.0098539	0.299174	0.0341152	0.00314473	0.142167	0	0	0.005745
TCGA-B0-5702-01A	0.00552097	0	3.49e-05	0.337535	0	0.129503	0	0	0.0724463	0	0	0.0905575	0.0649485	0.0267572	0.0107612	0.188668	0	0	0.0732677	0	0	0
TCGA-B0-5703-01A	0.0117014	0	0	0.41248	0	0.1378	0	0	0.00668348	0	0.15344	0.056665	0.0286229	0.03077	0.0528255	0.0177395	0	0	0.0891338	0	0	0.00213848
TCGA-B0-5703-11A	0.0871197	0	0.0136482	0.0303034	0	0.336663	0	0	0.00411652	0	0	0.102934	0.0636105	0.000668366	0.0998087	0.122139	0.0111701	0	0.116452	0	0.00360275	0.00776389
TCGA-B0-5705-01A	0.00121606	0	0.0128132	0.29833	0	0.179972	0	0.0199275	0.0375162	0.0305296	0	0.0406574	0.0611569	0	0.0906527	0.152543	0.0214053	0	0.04528	0	0	0.00799942
TCGA-B0-5705-11A	0.101921	0	0.0162826	0	0	0.448639	0	0	0.0219418	0.029811	0	0.0565618	0.0699034	0	0.0253274	0.171822	0	0.0177484	0	0.00764752	0.0323935	0
TCGA-B0-5706-01A	0.0153327	0	0.129819	0.403995	0	0.0608885	0.0907767	0.0134299	0.0484074	0.0790158	0	0	0	0.0357572	0.052144	0.0556346	0	0	0.0106322	0	0	0.00416697
TCGA-B0-5706-11A	0.150928	0	0.013627	0	0	0.306695	0	0	0.0672183	0	0	0.187411	0.0127632	0.0263657	0.0398218	0.069667	0	0	0.125503	0	0	0
TCGA-B0-5707-01A	0.00261146	0.00655258	0	0.0489128	0	0.249749	0	0	0.0472116	0	0	0.0702675	0.0213248	0.163478	0.0100171	0.284048	0.0217942	0	0.0644587	0	0	0.00957351
TCGA-B0-5709-01A	0.0133374	0	0.00329536	0.218768	0	0.269002	0.0101936	0	0.00828892	0	0	0.03707	0.0679121	0	0.116017	0.147691	0.0313044	0	0.07712	0	0	0
TCGA-B0-5709-11A	0.0442267	0	0.0112714	0.030984	0	0.341406	0	0	0.0015715	0.0226347	0	0.0637049	0.0568778	0	0.0858348	0.312889	0	0.00627916	0.0089967	0	0.000256475	0.0130669
TCGA-B0-5710-01A	0.0503413	0	0.0055768	0.0950358	0	0.283334	0	0.0274067	0.0192889	0.0450898	0	0.0110077	0.0166657	0.171241	0.111695	0.118073	0.00399523	0	0.0412489	0	0	0
TCGA-B0-5711-01A	0.0362392	0	0.0118168	0.144431	0	0.244602	0	0	0.0118591	0.0417775	0	0.0402678	0.0485765	0.0652111	0.0860326	0.138402	0.0163197	0	0.114465	0	0	0
TCGA-B0-5711-11A	0.183181	0	0.0302166	0.0250178	0	0.270905	0	0	0.029185	0.00172527	0	0.0986177	0.0380779	0.00499713	0.063202	0.132232	0.0147141	0	0.107928	0	0	0
TCGA-B0-5712-01A	0.0281745	0	0.00942846	0.280561	0	0.26871	0	0.046334	0.018887	0.0609853	0	0.0349752	0.0150596	0	0.0911427	0.140944	0	0	0.00479778	0	0	0
TCGA-B0-5712-11A	0.116224	0	0.0286776	0.0616618	0	0.401756	0	0	0	0.00976206	0	0.0744044	0.0240164	0	0.025023	0.151481	0.0525986	0	0.0543948	0	0	0
TCGA-B0-5713-01A	0.0132603	0	0.00797852	0.202497	0	0.136383	0	0.0310517	0.0022834	0.0476582	0	0.100743	0.0673136	0	0.18257	0.113613	0.00761345	0.000729577	0.0863045	0	0	0
TCGA-B0-5812-01A	0.00265636	0	0.01464	0.17264	0	0.235911	0	0	0.00438367	0.0552396	0.0211482	6.74e-05	0.0619214	0	0.134578	0.17817	0.048023	0	0.0679772	0	0	0.00264427
TCGA-B2-3923-01A	0	0	0.00546096	0	0	0.164592	0	0	0	0.114871	0	0.0664545	0.0230527	0.0488244	0.0448675	0.37831	0.0154746	0.00847003	0.107237	0	0	0.0223849
TCGA-B2-3923-01B	0.131057	0	0.00526551	0	0	0.468735	0	0.0133707	0	0.0376309	0	0.0683392	0.00532459	0	0.00210592	0.181178	0	0.00251018	0.0570458	0	0.0274373	0
TCGA-B2-3924-01A	0.00204811	0	0.011612	0.391142	0	0.00463713	0.0179061	0.0141379	0.0166311	0.224352	0	0.0432086	0	0	0.0765345	0.161982	0.00293531	0	0.0328731	0	0	0
TCGA-B2-3924-01B	0.00598917	0	0.00242093	0.0912954	0	0.273931	0	0	0	0.175652	0	0.0225245	0	0	0.152774	0.219784	0.0038909	0	0.0517381	0	0	0
TCGA-B2-4098-01A	0.0333083	0	0.0261695	0.0474854	0	0.0604202	0.0166686	0.0153833	0.00636354	0.00931068	0	0.0150009	0	0.318661	0.0422036	0.34657	0	0	0.0236965	0	0	0.0387588
TCGA-B2-4099-01A	0.0329555	0	0	0.0584043	0	0.191298	0	0.00454748	0	0.0618679	0	0.0439136	0.166125	0	0.0998737	0.255253	0.0264116	0	0.0590976	0	0	0.000251445
TCGA-B2-4101-01A	0.00148756	0	0.0116496	0.217532	0	0.284454	0	0	0	0	0.0461619	0.0141097	0.0445512	0	0.103847	0.191724	0.0315223	0	0.0496613	0	0	0.00329984
TCGA-B2-4102-01A	0.00164457	0	0.00454009	0.0573194	0	0.271291	0	0	0.0110791	0.012151	0	0.023257	0.1401	0	0.0871059	0.303862	0.00294572	0	0.0752624	0	0	0.00944177
TCGA-B2-5633-01A	0	0	0.00730076	0.0231814	0	0.236008	0	0.00647721	0	0.113756	0	0.0119683	0.0626412	0.015368	0.107556	0.335301	0.0143199	0	0.0638215	0	0	0.00230115
TCGA-B2-5633-01B	0.0137968	0	0	0.0011963	0	0.309177	0	0	0	0	0.00914333	0.00948347	0	0.0298772	0.0660545	0.490627	0.00724875	0	0.0633963	0	0	0
TCGA-B2-5635-01A	0.000624936	0	0.00483817	0.229937	0	0.14284	0	0.0113321	0.00251874	0.0585547	0	0.0362561	0.154819	0	0.0638996	0.24787	0.000420757	0.00231029	0.0437799	0	0	0
TCGA-B2-5635-01B	0.000668049	0	0.0020735	0.0620421	0	0.393567	0	0	0	0.0740203	0	0.0327153	0.0818996	0	0.0953621	0.225318	0	0	0.0323347	0	0	0
TCGA-B2-5636-01A	0.120935	0	0.0111277	0.0380343	0	0.1822	0	0	0.0341812	0	0	0.087917	0.0564323	0	0.0608512	0.230936	0.0123127	0	0.155274	0	0	0.00979805
TCGA-B2-5636-11A	0.0928544	0	0	0.0423852	0	0.284133	0.0122128	0	0.0351926	0	0	0.0631976	0.0419548	0.00565387	0.0843906	0.175282	0.0158898	0	0.135204	0	0	0.0116489
TCGA-B2-5639-01A	0	0.00759765	0.0125091	0.0820851	0	0.242242	0	0	0.0816171	0.0211438	0	0.0236203	0.0987972	0	0.0962932	0.207571	0.0949093	0	0.0252393	0	0	0.00637486
TCGA-B2-5641-01A	0	0	0.0033689	0.467753	0	0.00751178	0	0.0127001	0.0515482	0.135953	0	0.0179477	0.0519898	0.00204898	0.0619539	0.162769	0.00207874	0	0.0223774	0	0	0
TCGA-B2-5641-11A	0.128136	0	0.00735194	0.0361759	0	0.235327	0	0	0.0858294	0	0	0.148776	0.0347483	0.00407011	0.0344055	0.137483	0	0	0.147697	0	0	0
TCGA-B2-A4SR-01A	0.0425298	0	0.00747256	0.0779557	0	0.330255	0	0	0	0.043623	0	0.0375996	0.012764	0.0230254	0.127565	0.16865	0.0360894	0	0.0924703	0	0	0
TCGA-B4-5377-01A	0.00147214	0	0.00659398	0.294224	0	0.203815	0	0	0.00785557	0.005817	0	0.0525425	0.102447	0	0.077078	0.198119	0.00688187	0	0.0377391	0	0	0.00541495
TCGA-B4-5378-01A	0.0646841	0	0.0123752	0.192903	0	0.126384	0	0	0	0	0.0592676	0.0558298	0.0397702	0	0.0273613	0.306654	0	0.00660886	0.0780222	0.00441322	0	0.0257267
TCGA-B4-5832-01A	0.017503	0	0.0102141	0	0	0.398613	0.0133347	0	0	0.097323	0	0.05468	0.00783436	0	0.082864	0.183449	0	0.00192601	0.0861242	0	0.0304265	0.0157082
TCGA-B4-5834-01A	0.0449915	0	0.00819068	0.143841	0	0.181293	0	0	0	0.0147746	0	0.044748	0.048923	0	0.202473	0.198197	0.00677323	0	0.105794	0	0	0
TCGA-B4-5835-01A	0.00778985	0	0	0.124491	0	0.224898	0	0	0.0315252	0.048243	0	0.0237323	0.0398681	0.0374322	0.0771501	0.322648	0.00931554	0.00127982	0.0507363	0	0	0.000890171
TCGA-B4-5836-01A	0.0268028	0	0.00857228	0.144488	0	0.189751	0	0	0	0.0731599	0.0528647	0.0285628	0.0489086	0.00395062	0.117239	0.184285	0	0	0.0921689	0	0	0.0292465
TCGA-B4-5838-01A	0.0725736	0	0.0109491	0.168439	0	0.177831	0	0	0	0.0384427	0	0.0306968	0.0204013	0.0543409	0.115573	0.214187	0.00367208	0	0.0828914	0	0	0.010002
TCGA-B4-5843-01A	0.00831567	0	0.00973206	0	0	0.223442	0	0	0.00349268	0.0118994	0.0201402	0.0310518	0.0201954	0	0.0704113	0.484658	0.0080192	0	0.108643	0	0	0
TCGA-B4-5844-01A	0.0332117	0	0.00669362	0.084456	0	0.152034	0.00996036	0	0	0	0.0682001	0.0346343	0.237614	0.142548	0.0630658	0.0591769	0	0	0.108405	0	0	0
TCGA-B8-4143-01A	0.00178989	0	0.0194189	0.429207	0	0	0.0976155	0.015085	0.0322893	0.0414079	0	0.00112132	0.01537	0.0470458	0.111986	0.174865	0	0	0.0119498	0	0	0.000849154
TCGA-B8-4146-01B	0.0192052	0	0.00584368	0.0413492	0	0.331712	0.0475508	0	0	0.0747121	0	0.0342582	0	0.010995	0.124554	0.202947	0.00399306	0.00291009	0.0648809	0	0.0338862	0.00120236
TCGA-B8-4148-01A	0.000837453	0	0.0108587	0.52093	0	0	0	0.0290647	0.00408495	0.096884	0	0.0963867	0.0434083	0	0.0873288	0.0918553	0.00996002	0	0.00840121	0	0	0
TCGA-B8-4151-01A	0	0	0.00630892	0.113844	0	0.195598	0	0	0.00414611	0	0	0.0454322	0.0788798	0	0.103346	0.332354	0.00103342	0.0180497	0.0839133	0	0	0.0170948
TCGA-B8-4153-01B	0.0404937	0	0.00857888	0.221141	0	0.155651	0	0	0.00759009	0	0.0480753	0.0610341	0.0609958	0	0.0467858	0.245294	0	0.0091228	0.0939286	0	0	0.00130817
TCGA-B8-4154-01A	0.00329593	0	0.00380381	0.213672	0	0.206853	0.00139015	0.0289189	0	0.0586213	0	0.0447268	0.0629359	0	0.0867466	0.206298	0.0190612	0.00135803	0.058662	0	0	0.00365627
TCGA-B8-4619-01A	0.0287143	0	0.0228772	0	0	0.379994	0	0	0.0104708	0.0283393	0	0.0398151	0.0350912	0	0.108878	0.234497	0	0.000250842	0.111072	0	0	0
TCGA-B8-4619-11A	0.0825048	0	0.0276229	0.101747	0	0.284349	0.0289229	0	0.00378755	0.0413057	0	0.0184991	0.0164442	0	0.106109	0.137378	0.0591878	0	0.0817094	0	0	0.010432
TCGA-B8-4620-01A	0.0343739	0	0.00300301	0	0	0.24986	0.00986512	0	0.0268086	0.0513076	0.00345408	0	0.0749243	0.133799	0.0223437	0.19044	0	0.0683308	0.0247385	0	0.00434982	0.102401
TCGA-B8-4620-11A	0.0759492	0	0.00333827	0.0374381	0	0.388574	0	0	0	0	0	0.0210442	0.107565	0	0.0346477	0.203955	0.075582	0.0159838	0.0352685	0.000653813	0	0
TCGA-B8-4621-01A	0.0240727	0	0.00113512	0.0427453	0	0.0836899	0	0	0.0199553	0.004753	0	0.0159354	0.0617862	0.132184	0.0468268	0.443137	0.00315092	0	0.0624974	0	0	0.0581303
TCGA-B8-4622-01A	0.000808432	0	0	0.0935712	0	0.261705	0	0	0.0060476	0	0.0407411	0.0482259	0.143138	0.0017394	0.0841642	0.227578	0.00801292	0	0.0749563	0	0	0.00931215
TCGA-B8-4622-11A	0.0289224	0	0.00356602	0.0909889	0	0.312069	0	0	0	0.0706828	0	0.0331225	0.0136056	0	0.0665133	0.173742	0.115056	0	0.0867131	0	0	0.00501793
TCGA-B8-5158-01A	0	0	0.0140417	0.207645	0	0.17805	0.000510501	0.0390059	0.0146687	0.0245681	0	0.014372	0.093641	0.0105693	0.108392	0.128071	0.0962787	0	0.0302654	0	0	0.0399207
TCGA-B8-5159-01A	0.00718585	0	0.00891275	0.350862	0	0.157738	0	0.00884915	0.00501301	0.0820916	0	0.039116	0.0205311	0.00202692	0.108603	0.124027	0.00846764	0	0.0641945	0	0	0.0123815
TCGA-B8-5162-01A	0.00242041	0	0.0787682	0.289316	0	0.107809	0.0188538	0	0.0149787	0.0516559	0	0	0.0634016	0.038938	0.078621	0.248515	0.00168784	0	0.00355478	0	0	0.00147938
TCGA-B8-5163-01A	0.020686	0	0.0153695	0.218786	0	0.234235	0.00894725	0.0106552	0.0239995	0.0664841	0	0.0128662	0.0563707	0	0.0694434	0.24378	0	0	0.014444	0	0	0.00393338
TCGA-B8-5164-01A	0	0	0.00397683	0.568861	0	0	0	0.0334783	0.00883035	0.0485941	0	0.0516576	0.0381012	0	0.0502952	0.157705	0.00948446	0	0.0282844	0	0	0.000731265
TCGA-B8-5165-01A	0.0919598	0	0.0245157	0.0281306	0	0.329804	0	0	0.00116577	0.0412259	0	0.0232093	0.00609853	0.0104711	0.0883483	0.272444	0	0	0.076955	0	0	0.00567292
TCGA-B8-5545-01A	0.000911736	0	0.00484992	0.0232662	0	0.257893	0	0	0.0109451	0.0370827	0	0.0256134	0.03423	0	0.0913641	0.4022	0.0172743	0	0.0839504	0	0	0.0104192
TCGA-B8-5546-01A	0.0481013	0	0	0.144028	0	0.426951	0	0	0.055284	0	0	0.0756167	0.0330281	0.0289055	0.00276274	0.106914	0.00962076	0	0.0484141	0	0.0203739	0
TCGA-B8-5549-01A	0.0023266	0	0.00864917	0.444356	0	0.0543084	0	0.0245855	0.00524429	0.101746	0	0.0450271	0.0371655	0	0.072522	0.160149	0	0	0.027101	0	0	0.0168192
TCGA-B8-5549-11A	0.218764	0	0	0	0	0.240167	0	0	0.0338593	0	0	0.0453942	0.0276896	0.00775384	0.0357761	0.127628	0	0	0.124651	0	0.015506	0.12281
TCGA-B8-5550-01A	0.0311669	0	0.00441407	0.112444	0	0.13988	0.00873368	0	0.046379	0.0157818	0	0.0113394	0	0.183577	0.0793849	0.291021	0.00212705	0	0.0480077	0	0	0.0257437
TCGA-B8-5551-01A	0	0	0.014747	0.254967	0	0.119533	0.0248205	0.0401099	0.0480056	0.0201176	0	0.00676702	0.0761323	0	0.10188	0.262667	0.00910562	0	0.0202616	0	0	0.000887256
TCGA-B8-5552-01B	0.0569444	0	0.00490263	0.120237	0	0.205709	0	0	0.0127989	0.0207792	0	0.0179719	0.00799171	0.158413	0.0510944	0.296806	0.0192062	0	0.0204192	0	0	0.00672604
TCGA-B8-5552-11A	0.0630756	0	0	0.0182662	0	0.335235	0	0	0	0	0.00522632	0	0.106849	0	0.02735	0.180485	0.171224	0.0123508	0.0294533	0	0.020762	0.0297229
TCGA-B8-5553-01A	0.003003	0	0.00993946	0.298809	0	0.186887	0	0.00502601	0	0.0537446	0	0.0420521	0.0420177	0	0.102009	0.203457	0.00220252	0	0.0373536	0	0	0.013499
TCGA-B8-A54D-01A	0	0	0	0.531662	0	0	0	0.0314875	0.0154147	0.127883	0	0.0701546	0.00254553	0	0.0285794	0.185592	0	0	0	0.00178912	0	0.0048916
TCGA-B8-A54E-01A	0.026595	0	0.0133344	0.00380063	0	0.242903	0	0.0493524	0	0.0647084	0	0.041669	0.0652065	0	0.0861347	0.305425	0.0270294	0.0136545	0.0513949	0	0.00879214	0
TCGA-B8-A54F-01A	0.0018985	0	0.0178608	0.0662455	0	0.199599	0	0	0.00156623	0	0	0.0462865	0.187362	0	0.0231005	0.385022	0.00477598	0	0.0662831	0	0	0
TCGA-B8-A54G-01A	0	0.00364861	0	0.438228	0	0	0	0.0188774	0.0147316	0.181252	0	0.0466163	0.0453952	0	0.0582026	0.149302	0.0355643	0	0	0.00818136	0	0
TCGA-B8-A54H-01A	0	0	0.00909851	0.500706	0	0	0	0.0243564	0.0394377	0.107749	0	0.0767211	0.0241001	0	0.0434971	0.102271	0.00780134	0	0.0642607	0	0	0
TCGA-B8-A54I-01A	0	0.0125348	0.126707	0.0880693	0	0.176806	0.0456141	0	0.0507608	0.00655299	0	0.0527013	0	0	0.0274779	0.280065	0.025636	0	0.0886142	0	0	0.0184607
TCGA-B8-A54J-01A	0.0017847	0	0.000842935	0.355522	0	0.154306	0	0.030196	0.00984794	0.0118556	0	0.0767637	0.0681714	0	0.084774	0.112342	0.00658137	0.00108799	0.0844552	0	0	0.00146943
TCGA-B8-A54K-01A	0.00119854	0	0.0053232	0.135524	0	0.207598	0	0	0	0	0.15565	0.0580118	0.0726561	0	0.0299743	0.164709	0	0.00685649	0.162499	0	0	0
TCGA-B8-A7U6-01A	0.048595	0	0.017323	0.0805979	0	0.160769	0	0	0	0.0133924	0	0.0693728	0.0631612	0.131013	0.108223	0.181518	0	0	0	0.119448	0	0.00658661
TCGA-B8-A8YJ-01A	0.055016	0	0	0.0771856	0	0.350412	0.0388863	0	0.000264315	0	0.0914741	0	0.0533893	0	0.0283805	0.24139	0	0.00078413	0.0619565	0	0	0.000861444
TCGA-BP-4158-01A	0.00019537	0	0.00114061	0.175748	0	0.187116	0	0.0141658	0.00728636	0	0.0955733	0.0546092	0.0218494	0	0.0894752	0.24349	0.0101063	0	0.0992437	0	0	0
TCGA-BP-4159-01A	0.00289958	0	0.00831815	0.083613	0	0.211802	0	0	0.00380821	0.0400044	0.106741	0.0370919	0.111235	0	0.0835466	0.206299	0.011526	0	0.0931147	0	0	0
TCGA-BP-4160-01A	0.000956945	0	0.0102285	0.499292	0	0	0	0.0270409	0	0.185145	0	0.0496172	0.00609958	0	0.068363	0.136606	0.000945154	0	0.0157048	0	0	0
TCGA-BP-4161-01A	0.00131466	0	0.0100638	0.270322	0	0.139663	0	0.0378929	0.0238856	0.0537769	0	0.035554	0.0417463	0.0275304	0.0835806	0.233735	0.00912779	0	0.0317714	0	0	3.56e-05
TCGA-BP-4162-01A	0.0133391	0	0.00778031	0.37178	0	0.0566443	0	0.0307804	0	0.162685	0	0.0652577	0	0.00118337	0.088103	0.182361	0.0114346	0	0.00439846	0	0	0.00425274
TCGA-BP-4163-01A	0.0390086	0	0.00145593	0.0817412	0	0.183992	0	0	0.0177882	0.0187597	0	0.0242934	0.194479	0	0.0879062	0.285612	0	0	0.0649639	0	0	0
TCGA-BP-4164-01A	0	0	0.00379881	0.0935264	0	0.30935	0	0.0197196	0	0.0896519	0	0.0673802	0.0679191	0	0.112979	0.170755	0.00291492	0	0.061886	0	0	0.000118861
TCGA-BP-4165-01A	0.00761878	0	0.0100328	0.28439	0	0.0910462	0	0	0.0240558	0	0.208593	0.0632865	0.0399461	0.00723436	0.0771413	0.0728927	0.0111829	0	0.102579	0	0	0
TCGA-BP-4166-01A	0.0363289	0	0.0197451	0.172903	0	0.210147	0.00350448	4.93e-05	0.00302486	0.0185712	0	0.0471385	0.00834229	0.0457954	0.0767123	0.260908	0.0113851	0	0.0854441	0	0	0
TCGA-BP-4167-01A	0.00110723	0	0.00708824	0.309073	0	0.110901	0	0.00256975	0.0380774	0.0845411	0	0.0685264	0.00821811	0.00998001	0.0620241	0.250024	0.00804894	0	0.0398208	0	0	0
TCGA-BP-4169-01A	0.0660073	0	0.0145438	0.0613765	0	0.33148	0	0	0	0.0188163	0	0.0296158	0.140015	0.0187382	0.139802	0.0828074	0.0311692	0	0	0.0346036	0	0.0310244
TCGA-BP-4170-01A	0.0329257	0	0.0129598	0.167179	0	0.256659	0	0.0330107	0	0.0804946	0	0.0484184	0.0820874	0	0.0881542	0.162682	0.0176276	0	0.00585392	0	0	0.0119475
TCGA-BP-4173-01A	0.00356082	0	0.00615858	0.52164	0	0	0.0161098	0.0237407	0.0289585	0.122202	0	0.0148776	0.0619504	0	0.081823	0.11335	0.00469499	0	0.000282409	0	0	0.000650618
TCGA-BP-4174-01A	0.00778918	0	0.00449189	0.193723	0	0.064605	0	0	0.0317818	0.101018	0	0.0311307	0.164456	0.048146	0.0523221	0.211038	0.00696993	0	0.0511175	0	0.0270074	0.0044031
TCGA-BP-4176-01A	0.0220315	0	0.0044251	0.0395701	0	0.250768	0.00917725	0	0.00351936	0.0351995	0	0.00511595	0.0649119	0.1692	0.030557	0.294117	0	0.0184435	0	0.0148031	0.010097	0.0280642
TCGA-BP-4177-01A	0.000695714	0	0.00328762	0.0627393	0	0.336911	0	0	0	0	0	0.0901563	0.0448283	0	0.0975368	0.233289	0.00912438	0.000765689	0.120666	0	0	0
TCGA-BP-4325-01A	0.00160196	0	0.00552778	0.511389	0	0.0239341	0	0.0106653	0.0145123	0.0844397	0	0.0347981	0.0322593	0	0.0543841	0.216151	0.00676678	0	0	0.0027673	0	0.000802661
TCGA-BP-4326-01A	0.0803531	0	0.021809	0	0	0.249581	0	0	0.0585236	0	0.0722369	0	0.0049635	0.129461	0.100594	0.174887	0	0	0.0821618	0	0	0.0254291
TCGA-BP-4327-01A	0.00857914	0	0.0217849	0.173287	0	0.179585	0	0.0110944	0.0259178	0	0.0585222	0.0562618	0.0709612	0.00134931	0.0747971	0.26476	0.00595496	0	0.0471452	0	0	0
TCGA-BP-4329-01A	0.0264197	0	0.00287211	0.122679	0	0.220776	0	0	0.0042231	0.0181243	0	0.0160269	0.103179	0.0258404	0.128381	0.241447	0.00342773	0	0.0866038	0	0	0
TCGA-BP-4330-01A	0.0263662	0	0.0167748	0.432479	0	0.0394054	0	0.0193876	0.0289287	0.0713233	0	0.0438629	0.0372216	0	0.114761	0.101337	0.0142671	0	0.0538849	0	0	0
TCGA-BP-4331-01A	0.000286227	0	0	0.12927	0	0.225364	0	0.0165905	0.00953687	0.0166334	0	0.0256661	0.156856	0	0.0680839	0.2751	0.00490551	0	0.0660664	0	0	0.00564083
TCGA-BP-4332-01A	0.0295896	0	0	0.107002	0	0.144477	0	0.0154865	0.0109048	0.0180577	0.00538763	0.0334003	0.0271181	0.136509	0.0849812	0.341899	0	0	0.0451873	0	0	0
TCGA-BP-4334-01A	0.0142202	0	0.00757607	0.00843712	0	0.16267	0	0	0.0333706	0	0	0.136057	0.0820791	0	0.0397322	0.41508	0	0.00531067	0.0926425	0	0	0.00282376
TCGA-BP-4335-01A	0.0512615	0	0.0446901	0.257757	0	0.154268	0	0.0621832	0.00690777	0.0780387	0	0.0565862	0.00979931	0	0.118498	0.127339	0.0120063	0.000832941	0.0198323	0	0	0
TCGA-BP-4337-01A	0.0431872	0	0.00596722	0.106455	0	0.32215	0	0	0.0241722	0.00401684	0	0.0191546	0.00815328	0.0535637	0.101726	0.203802	0.0104644	0	0.0971884	0	0	0
TCGA-BP-4338-01A	0.0304509	0	0.0096227	0.0184161	0	0.206685	0	0	0.0513871	0.0416338	0	0.021388	0	0.0981228	0.0482327	0.419831	0	0	0.0308074	0	0	0.0234224
TCGA-BP-4340-01A	0.0341394	0	0.0210099	0.0512411	0	0.320602	0	0.0357839	0	0.00862171	0.0104481	0.0961466	0.0389405	0	0.14294	0.155309	0.00730648	0.00573688	0.0717741	0	0	0
TCGA-BP-4341-01A	0.0290747	0	0.00391147	0.12733	0	0.188368	0	0	0	0	0.0823525	0.103108	0.0823813	0	0.0409982	0.189583	0.00688303	0	0.143913	0	0	0.00209679
TCGA-BP-4342-01A	0.0327585	0	0	0.0794917	0	0.353016	0	0.0131356	0.0235203	0	0	0.0433992	0.0487053	0	0.0988972	0.241369	0.014123	0	0.0515834	0	0	0
TCGA-BP-4343-01A	0.0227785	0	0.00830939	0.0868951	0	0.210665	0	0	0	0.109247	0	0.020652	0.0309615	0.0362212	0.150891	0.234115	0.0113234	0	0.0759493	0	0	0.00199164
TCGA-BP-4344-01A	0.0346762	0	0.00721068	0.0163001	0	0.235322	0	0.000169264	0	0	0	0.0631672	0.164352	0	0.0899066	0.274402	0.0352824	0	0	0.0780372	0.00117395	0
TCGA-BP-4345-01A	0.0107146	0	0.00302444	0.0610524	0	0.179523	0	0.016034	0.0516874	0.00884072	0	0.0104668	0.0139729	0.343456	0.057411	0.199847	0	0	0.0439702	0	0	0
TCGA-BP-4346-01A	0	0	0.00440244	0.585112	0	0	0	0.0634079	0.0364283	0.0735741	0	0.0543256	0.0485627	0	0.0625464	0.0614327	0.00391411	0	0.00629401	0	0	0
TCGA-BP-4347-01A	0.0337515	0	0.00756258	0.18107	0	0.275056	0	0.0139085	0.0168106	0.0236089	0	0.0566098	0.0236716	0	0.10305	0.184327	0.00114875	0	0.0794251	0	0	0
TCGA-BP-4349-01A	0.0471685	0	0.0108369	0.112763	0	0.403791	0	0	0	0	0.0320281	0.020181	0.0200456	0	0.129846	0.186185	0	0	0.0371539	0	0	0
TCGA-BP-4351-01A	0.00751372	0	0.0054432	0.144186	0	0.368504	0	0	0	0	0.081017	0.035702	0.0305433	0	0.0610386	0.225643	0.00136737	0	0.0390418	0	0	0
TCGA-BP-4352-01A	0.00361081	0	0.0441868	0.0578814	0	0.253034	0	0	0.0996244	0	0	0.148841	0.0405314	0	0.0785055	0.233515	0	0	0.0402693	0	0	0
TCGA-BP-4353-01A	0.023241	0	0.00139194	0.185886	0	0.117787	0.0179782	0	0	0.0814902	0	0.0132169	0.0165155	0	0.0482679	0.438368	0.00144553	0	0.0534544	0	0	0.000957367
TCGA-BP-4354-01A	0	0	0	0.0516862	0	0.165627	0.0144285	0	0	0.0238737	0	0	0.131886	0.0552654	0.0783694	0.358983	0	0	0.0052103	0	0	0.11467
TCGA-BP-4355-01A	0.0112488	0	0.0030505	0.0767429	0	0.309084	0	0	0.0190317	0.0016639	0	0.0246002	0.0848486	0	0.0666151	0.336953	0	0.0297396	0.0364219	0	0	0
TCGA-BP-4756-01A	0.0166995	0	0.00326237	0.195842	0	0.140192	0	0.0317118	0.0278592	0.0397201	0	0.0868253	0	0.0461127	0.123752	0.2188	0.0594617	0	0.0097625	0	0	0
TCGA-BP-4758-01A	0.00172043	0	0.0096889	0.507766	0	0	0.00190048	0.0339484	0.0650574	0.11193	0	0.0619436	0.000632853	0	0.0675742	0.10439	0.00035441	0.0057827	0.0273114	0	0	0
TCGA-BP-4759-01A	0.000892094	0	0.000125824	0.273186	0	0.193992	0	0.00298875	0.0217971	0	0.035819	0.063467	0.0348705	0.0124951	0.0737244	0.194927	0.00233183	0.00691676	0.0811183	0	0	0.0013491
TCGA-BP-4760-01A	0.0264778	0	0.000576128	0	0	0.105728	0	0	0.0486329	0	0	0.00140021	0	0.587295	0.0232991	0.16161	0.000273458	0	0.0421337	0	0	0.00257396
TCGA-BP-4761-01A	0.00181387	0	0.0678092	0.301629	0	0.0996581	0	0.0478253	0.0928224	0	0	0.0971208	0.011417	0.0381511	0.0718173	0.0991587	0.0133766	0	0.057167	0	0	0.000233606
TCGA-BP-4762-01A	0.0316763	0	0.00200422	0.129588	0	0.164472	0	0	0.0198845	0.0625147	0	0.0436626	0.0777574	0	0.0645344	0.257498	0.0417556	0	0.101919	0	0	0.00273337
TCGA-BP-4763-01A	0.0614788	0	0.0128043	0.0644553	0	0.253142	0	0.0501483	0	0.0695358	0	0.0124448	0.00248656	0	0.178749	0.231602	0.0127009	0	0.0504527	0	0	0
TCGA-BP-4765-01A	0.0107236	0	0.0174429	0.0266299	0	0.127968	0.0195819	0	0	0	0.16257	0.0602956	0.113149	0	0.0568595	0.285457	0.011097	0	0.107729	0	0	0.00049726
TCGA-BP-4766-01A	0.00449673	0	0.00903002	0.0223673	0	0.136909	0	0	0	0	0.0463335	0.0554001	0.242068	0.0539639	0.0160233	0.341163	0	0	0	0.042341	0	0.029904
TCGA-BP-4768-01A	0.0095471	0	0.00355874	0.177958	0	0.233892	0	0.0169517	0.0469344	0.0227365	0	0.0433575	0.0109038	0.188069	0.0445988	0.199811	0	0	0	0.00168158	0	0
TCGA-BP-4769-01A	0.0227844	0	0.0129309	0	0	0.391387	0	0	0.0308803	0	0	0.0765101	0.0248957	0.0209187	0.109941	0.130657	0	0.0407111	0.138383	0	0	0
TCGA-BP-4770-01A	0.0193909	0	0	0.116472	0	0.171517	0	0.000813061	0.00189076	0.0577885	0	0.0141621	0	0.245444	0.0328231	0.298742	0	0	0.0409565	0	0	0
TCGA-BP-4771-01A	0	0	0	0.536757	0	0.00455734	0	0.0267151	0.0519874	0.112384	0	0.101031	0.0149484	0	0.0629903	0.0611191	0.0082423	0	0.0192675	0	0	0
TCGA-BP-4774-01A	0.0018712	0	0.00609234	0.133779	0	0.24805	0	0	0.0045849	0.00328244	0	0.142536	0.0192942	0	0.0820181	0.15634	0	0.00193483	0	0.198818	0.00139902	0
TCGA-BP-4775-01A	0.0442676	0	0.0171832	0.0330138	0	0.382916	0	0	0.000620042	0.0285283	0	0.0567139	0.0850607	0	0.116076	0.161284	0.0324351	0	0	0.0221994	0	0.019702
TCGA-BP-4776-01A	0.00633025	0	0.0827163	0.176016	0	0.199202	0	0.051779	0.00482794	0.0541918	0	0.131926	0.00324075	0	0.0886905	0.116748	0	0.000799018	0	0.0835327	0	0
TCGA-BP-4777-01A	0.0124852	0	0.0025157	0.435399	0	0.0353965	0.0247115	0.00509216	0.0101276	0.100183	0	0.0473937	0	0.020816	0.0574509	0.228354	0	0	0.0199391	0	0	0.000135633
TCGA-BP-4781-01A	0.0277133	0	0.00794799	0.016643	0	0.110181	0	0.0156927	0.00675266	0.035085	0	0.0582103	0.0580639	0.125137	0.0658422	0.339341	0	0	0	0.127432	0.00067839	0.0052795
TCGA-BP-4782-01A	0.00118524	0	0.00558592	0.235324	0	0.0934421	0.00394213	0.00936277	0.0203183	0.0571659	0	0.0490114	0.00708343	0.0778164	0.0715953	0.302361	0.00573292	0	0.0566685	0	0	0.00340502
TCGA-BP-4784-01A	0.0881147	0	0.0686264	0.0317253	0	0.171668	0	0	0.0409569	0	0	0.0498637	0.00213603	0.136311	0.0337143	0.250752	0	0.0390414	0.0870904	0	0	0
TCGA-BP-4787-01A	0.0232272	0	0	0.076625	0	0.173839	0	0.0129869	0.00525012	0.0127087	0	0.0366928	0.127372	0.0540506	0.0673265	0.337531	0.00135369	0	0.012453	0	0	0.058584
TCGA-BP-4789-01A	0.0295641	0	0.00459909	0.168202	0	0.266259	0	0	0.0243022	0	0.0346932	0.071088	0.0371858	0.00361843	0.0801838	0.151227	0.0139315	0.00171285	0.113023	0	0	0.000411251
TCGA-BP-4790-01A	0.000526933	0	0.00867816	0.225132	0	0.266485	0.0096767	0	0.0347715	0.020982	0	0.0254859	0	0.11375	0.093484	0.146284	0.013736	0	0.0410084	0	0	0
TCGA-BP-4795-01A	0.0555328	0	0	0.11523	0	0.218445	0.0321456	0	0.0529614	0	0	0.0724212	0.0625157	0	0.0179086	0.186969	0.0499379	0.00466829	0.126407	0	0	0.0048571
TCGA-BP-4797-01A	0.00644243	0	0.00905081	0.218028	0	0.16787	0	0.00888541	0.0208323	0.0238166	0	0.0426505	0.0922473	0.0414968	0.0660415	0.244263	0.00336336	0	0.0344609	0	0	0.0205512
TCGA-BP-4798-01A	0	0	0.00459934	0.541674	0	0	0.00370685	0.00315061	0.0315906	0.083026	0	0.0194135	0.0734815	0	0.0985527	0.126875	0	0	0.0139299	0	0	0
TCGA-BP-4799-01A	0.0442829	0	0.0566692	0.268412	0	0.120076	0.0100235	0.0400194	0.00317157	0.166167	0	0.0127002	0	0.0942541	0.0734104	0.107169	0	0	0	0.00364465	0	0
TCGA-BP-4801-01A	0.00110574	0	0	0.090176	0	0.147345	0	0.00240262	0.0136542	0.0182674	0	0.0661224	0.00561674	0.0461099	0.0784511	0.471557	0.015752	0	0.0434406	0	0	0
TCGA-BP-4803-01A	0.0413504	0	0.00961299	0.161408	0	0.221869	0	0.0126285	0.00156959	0	0.00301164	0.0476545	0.0106542	0.0708549	0.0832573	0.27857	0.0205495	0	0.0370089	0	0	0
TCGA-BP-4804-01A	0.00760123	0	0.00240581	0.302286	0	0.0409098	0.00148901	0.0140426	0.056458	0.0799732	0	0.0359892	0	0.139456	0.0897818	0.188772	0.00235229	0	0.0384831	0	0	0
TCGA-BP-4807-01A	0.0103983	0	0.00282581	0.000300105	0	0.166866	0	0.000193695	0.00378829	0.0039278	0	0.0293239	0.0537269	0.00549367	0.0589638	0.565112	0	0.0210598	0	0.0386748	0.00545733	0.0338873
TCGA-BP-4959-01A	0.00912338	0	0.0026182	0.123238	0	0.23763	0	0	0	0	0	0.01445	0.0322398	0.116095	0.0149952	0.356168	0.00359549	0.0340599	0.0548345	0	0	0.000951812
TCGA-BP-4960-01A	0.0472497	0	0.0108046	0.166009	0	0.166915	0	0.00632856	0.0621333	0.00524162	0.00922366	0.0165605	0.101033	0.129439	0.0632596	0.182069	0	0	0	0.0337343	0	0
TCGA-BP-4961-01A	0.0374855	0	0.00631859	0.104737	0	0.286481	0.000375934	0	0	0	0.0667479	0.00837604	0.0567153	0.00127686	0.0300627	0.310264	0	0	0.0855572	0	0	0.00560065
TCGA-BP-4962-01A	0.00134278	0	0.00500352	0.347056	0	0.140976	0	0	0.029355	0.0569664	0	0.0392469	0.0442984	0.00933656	0.069427	0.198512	0.0152168	0	0.0406416	0	0	0.00262146
TCGA-BP-4963-01A	0	0	0	0.0815885	0	0.265616	0	0	0.030416	0.0111377	0	0.0111904	0.10821	0.0859566	0.0979793	0.251963	0.0245865	0	0.0312517	0	0	0.000104522
TCGA-BP-4964-01A	0.0259778	0	0.0119602	0.140981	0	0.304518	0	0	0.0207964	0.0262834	0	0.0577907	0.00347211	0.00883021	0.14098	0.159862	0.0478432	0	0.0507046	0	0	0
TCGA-BP-4965-01A	0.0322324	0	0.00465551	0.0358304	0	0.26101	0	0	0.00447502	0.0262987	0	0.0236586	0.102514	0	0.102316	0.310944	0.0099636	0	0.0729601	0	0	0.013142
TCGA-BP-4967-01A	0.0272614	0	0.00798314	0.116696	0	0.238253	0	0	0	0.0179859	0	0.0503626	0.105864	0.00151359	0.0755559	0.282609	0	0	0.074426	0	0	0.00148891
TCGA-BP-4968-01A	0.00163781	0	0.010676	0.370619	0	0.0936817	0	0.0393391	0.0234973	0.145301	0	0.0602313	0	0.00178218	0.10505	0.119025	0.00409157	0	0.025068	0	0	0
TCGA-BP-4969-01A	0.0293626	0	0.0237533	0.0564566	0	0.23337	0	0	0	0.00188576	0	0.15655	0.0113613	0.00630466	0.113761	0.201369	0.0205296	0	0.145296	0	0	0
TCGA-BP-4970-01A	0.00407678	0	0.00514427	0.228795	0	0.203478	0	0	0.00316613	0.0881434	0	0.00597056	0.116495	0	0.0726497	0.213081	0.030954	0	0.0263236	0	0	0.0017229
TCGA-BP-4971-01A	0.00095653	0	0	0.0723915	0	0.323833	0	0	0.0669653	0	0	0.0452723	0.0133528	0.197075	0.077271	0.130604	0.0324782	0	0.0398007	0	0	0
TCGA-BP-4972-01A	0.0279003	0	0	0.0519498	0	0.136658	0	0.00062621	0.00687135	0.017264	0	0.0246769	0.00934757	0.113719	0.105669	0.455357	0.0135433	0	0.025974	0	0	0.0104439
TCGA-BP-4973-01A	0.040665	0	0.00270446	0.200934	0	0.347959	0	0.00811335	0	0.0225389	0	0.00167005	0.0571093	0	0.113104	0.177711	0	0	0.0208901	0	0	0.0066014
TCGA-BP-4974-01A	0.0624923	0	0.0122671	0.164313	0	0.362185	0	0.0188813	0	0	0.000332522	0.0445104	0.0224386	0	0.106914	0.190547	0	0.0011476	0	0.0139702	0	0
TCGA-BP-4975-01A	0.0316946	0	0.0116973	0.075766	0	0.144548	0	0	0.022737	0	0	0.0390571	0.0780899	0.0714124	0.0577423	0.352179	0.0117834	0	0.0821563	0	0	0.0211367
TCGA-BP-4976-01A	0.0147078	0	0.0109082	0.0527745	0	0.230515	0	0	0.0152129	0.00325549	0	0.0491482	0.138159	0.00203992	0.0896428	0.231761	0.0305074	0	0.115677	0	0	0.0156917
TCGA-BP-4977-01A	0.0317206	0	0.00298034	0.0991924	0	0.255446	0	0.00809697	0.0334759	0.0202344	0	0.0384201	0.0414122	0.0398447	0.103014	0.248177	0.00990587	0	0.0680797	0	0	0
TCGA-BP-4981-01A	0.000271904	0	0.00474808	0.214623	0	0.21748	0.00244405	0.0160126	0.0370015	0.0239712	0.00414507	0.0707245	0.0613971	0.00198478	0.0940079	0.1876	0.00677205	0	0.0568163	0	0	0
TCGA-BP-4982-01A	0.0200406	0	0.00845669	0.155625	0	0.248643	0	0	0.0103019	0	0.0165914	0.00987622	0.0566389	0	0.0863056	0.335056	0.00286477	0	0.0456597	0	0.00155161	0.00238853
TCGA-BP-4983-01A	0.00458238	0	0.0129177	0.412641	0	0.0285767	0.0187482	0.0169881	0.0267233	0.123278	0	0.0167741	0	0.143716	0.0656684	0.109668	0.0170708	0	0	0	0	0.00264749
TCGA-BP-4985-01A	0.0668221	0	0	0	0	0.279884	0	0.0187951	0.0255937	0.0387832	0	0.0521011	0.0104279	0.163472	0.050902	0.161985	0	0.0636294	0	0.0541559	0	0.0134478
TCGA-BP-4986-01A	0.04628	0	0.0144353	0.0756514	0	0.230418	0	0.00483325	0.0170234	0	0	0.0447364	0.121427	0	0.0592956	0.382663	0	0	0	0.00262254	0	0.000613665
TCGA-BP-4987-01A	0.00935072	0	0.00544925	0.337848	0	0.111912	0	0	0.0182641	0.00221319	0.0143696	0.0385686	0.076466	0	0.0788459	0.210004	0.0166615	0	0.0725232	0	0	0.007524
TCGA-BP-4989-01A	0	0	0.00451899	0.536186	0	0	0.0183673	0.0279299	0.0234703	0.141224	0	0.0731357	0.027502	0	0.0297464	0.109715	0.00690528	0	0.0012991	0	0	0
TCGA-BP-4991-01A	0.0440182	0	0.00178483	0.0610763	0	0.195108	0	0	0.000134541	0	0.0672125	0.0232843	0.0679421	0	0.110616	0.310271	0.0127531	0	0.0956279	0	0	0.0101708
TCGA-BP-4992-01A	0.000959084	0	0.0120903	0.346816	0	0.284996	0.0140163	0.045944	0.0557726	0.0144865	0	0.0453713	0.0229335	0	0.0558713	0.0978582	0	0	0.00288436	0	0	0
TCGA-BP-4993-01A	0.00841584	0	0.00723157	0.363195	0	0.115779	0.0122062	0	0	0.0751121	0	0.054384	0.0186183	0	0.0632013	0.1802	0.00845239	0	0.0932047	0	0	0
TCGA-BP-4994-01A	0.072951	0	0.0192766	0.0998106	0	0.165715	0	0.0131436	0	0.0955456	0	0.122829	0.0481314	0.039487	0.113884	0.159639	0.0101252	0	0.00701266	0.0107609	0	0.0216896
TCGA-BP-4995-01A	0.0845804	0	0.0195457	0.177014	0	0.140194	0	0.0198355	0	0.101442	0	0.0812839	0.0422493	0.0327104	0.0929133	0.153205	0	0	0.0422068	0	0	0.0128199
TCGA-BP-4998-01A	0	0	0.00834721	0.204645	0	0.183607	0	0	0.00459985	0.0289715	0	0.0266848	0.0829604	0	0.0924786	0.275278	0.0152181	0	0.0763812	0	0	0.000828575
TCGA-BP-4999-01A	0.0309556	0	0.00441858	0.0213168	0	0.317349	0	0	0	0	0.0231258	0.0373018	0.078529	0	0.0849658	0.28983	0.000569685	0.00741147	0.0885915	0	0	0.0156345
TCGA-BP-5000-01A	0.000563554	0	0.00832065	0.324844	0	0.168595	0	0.0445306	0.053149	0.0429557	0	0.0453918	0.0455267	0.00991046	0.116808	0.110479	0.00274237	0	0.0261828	0	0	0
TCGA-BP-5001-01A	0.00137381	0	0.00919056	0.36977	0	0.156838	0.00406199	0.039151	0.0550487	0.00639542	0	0.105576	0.0133883	0	0.0995527	0.090629	0.0092741	0	0.0397498	0	0	0
TCGA-BP-5004-01A	0.0168917	0	0.00342922	0.0430815	0	0.21607	0.0027073	0	0.0356901	0.0557115	0	0	0	0.265617	0.0515681	0.254731	0	0	0.0522145	0	0	0.0022872
TCGA-BP-5006-01A	0.0229085	0	0.00379162	0.0994611	0	0.210001	0	0	0	0	0.0427194	0.0574734	0.117564	0	0.0601969	0.283558	0.0735936	0	5.05e-06	0.0150923	0	0.0136357
TCGA-BP-5007-01A	0.000936964	0	0.010355	0.266735	0	0.205504	0	0	0.00690504	0.0989361	0	0.0286229	0.0146518	0	0.119242	0.197679	0.00398982	0	0.0464429	0	0	0
TCGA-BP-5008-01A	0.0526243	0	0	0.19603	0	0.362471	0	0	0	0.0280504	0	0.0211953	0.0100785	0.0598039	0.111975	0.119662	0	0	0.00969915	0.00907967	0	0.0193303
TCGA-BP-5009-01A	0.0191374	0	0.0100344	0.348842	0	0.0843026	0	0.0271593	0.0684537	0	0	0.0345892	0.119842	0	0.0617671	0.217301	0.00108149	0	0.00749046	0	0	0
TCGA-BP-5010-01A	0.0497996	0	0.00135682	0.222314	0	0.160853	0.0026628	0.028806	0.0629236	0.0558772	0	0.0108073	0	0.189974	0.0861386	0.126906	0	0	0.00158174	0	0	0
TCGA-BP-5168-01A	0.0249909	0	0.00499588	0.217718	0	0.202729	0	0.006847	0.0557775	0.0480784	0	0.0729673	0.0201194	0.0132639	0.129168	0.134789	0	0.00731375	0.0612415	0	0	0
TCGA-BP-5169-01A	0.00819894	0.0133778	0.162481	0.20974	0	0.148961	0.00284642	0.00448806	0.0979518	0	0	0.0304979	0.00311642	0.0829659	0.0575381	0.144845	0	0	0.0300125	0	0	0.00297911
TCGA-BP-5170-01A	0.0326784	0	0.00486962	0.0409167	0	0.292654	0	0.0081654	0.0182637	0.0442108	0	0.0321588	0.0208152	0.0513131	0.0317791	0.362637	0	0.00173907	0.0523776	0	0	0.0054216
TCGA-BP-5173-01A	0.00157655	0	0.00408134	0.500914	0	0	0.00131666	0.053259	0.0311561	0.103186	0	0.0443489	0	0.00472625	0.0933561	0.102376	0.013357	0	0.0463457	0	0	0
TCGA-BP-5174-01A	0.0125795	0	0.00851222	0.24419	0	0.0994277	0	0.026394	0.0320863	0.0552339	0	0.0700288	0.0728285	0.0635182	0.100598	0.143391	0.0120241	0	0.0591875	0	0	0
TCGA-BP-5175-01A	0	0	0.00274159	0.329849	0	0.0365792	0	0.0119128	0.109169	0.076576	0	0.0360832	0.00693346	0.101075	0.0576346	0.183419	0	0	0.0255295	0	0	0.0224978
TCGA-BP-5176-01A	0.00173466	0	0.00704774	0.205334	0	0.220103	0	0	0.0299876	0	0.0162935	0.0855837	0.0267509	0.00604287	0.0895636	0.20757	0.00577331	0.00624259	0.0919726	0	0	0
TCGA-BP-5177-01A	0.038812	0	0.0203427	0.133204	0	0.234338	0	0	0.0740031	0.0850046	0	0.0406739	0	0.104038	0.111513	0.0836596	0.00119306	0	0.0732186	0	0	0
TCGA-BP-5178-01A	0.098981	0	0.0066436	0.113077	0	0.184476	0.00968358	0	0.0786223	0	0.0234433	0	0	0.143392	0.0376542	0.27401	0	0	0.0249752	0	0	0.0050422
TCGA-BP-5180-01A	0	0	0	0.216246	0	0.130311	0	0.0212121	0.058018	0.0532203	0	0.0232935	0.0912695	0.0636009	0.0837979	0.258917	0.000113709	0	0	0	0	0
TCGA-BP-5181-01A	0.0269307	0	0.00300888	0.14172	0	0.288008	0	0	0.00277729	0	0.00260109	0.0487843	0.06377	0	0.120344	0.16887	0.0304222	0.00364254	0.0928895	0	0	0.00623196
TCGA-BP-5182-01A	0.00721704	0	0.00285429	0.153776	0	0.143794	0	0	0.0341062	0.03432	0	0.0490489	0.00912777	0.11325	0.0827152	0.2903	0.0421681	0	0.0373226	0	0	0
TCGA-BP-5183-01A	0.00138923	0	0.0109912	0.356064	0	0.114138	0.000170727	0.0261335	0.0483293	0.0366054	0	0.031642	0.065184	0.0119251	0.0883595	0.168503	0.0124022	0	0.0281629	0	0	0
TCGA-BP-5184-01A	0.0478304	0	0.00449344	0.229831	0	0.2153	0	0	2.95e-06	0.0162439	0	0.0286215	0.0236679	0	0.0873142	0.279632	0.0227518	0	0.0443101	0	0	0
TCGA-BP-5185-01A	0.000536738	0	0.00714816	0.334937	0	0.128863	0	0	0.106206	0.0262547	0	0.113954	0.00962734	0.0356471	0.050625	0.105939	0	0	0.0802625	0	0	0
TCGA-BP-5186-01A	0.0223932	0	0.0273054	0.269681	0	0.108721	0	0	0.032825	0.0364293	0	0.0649675	0.0191544	0	0.0886553	0.175287	0.0463623	0	0.108219	0	0	0
TCGA-BP-5187-01A	0.0432378	0	0.00532816	0.255892	0	0.261156	0	0	0	0.111497	0	0.0266462	0	0	0.151635	0.106717	0.0085012	0	0.0293909	0	0	0
TCGA-BP-5189-01A	0	0	0.0043975	0.0699897	0	0.316723	0	0	0	0.0116149	0	0.00461261	0.179088	0	0.0940623	0.229904	0.00266665	0.00450565	0.0678183	0	0	0.0146171
TCGA-BP-5190-01A	0.00193606	0	0.00390649	0.182569	0	0.265673	0	0	0.0146885	0.0429442	0	0.0682859	0.0251592	0	0.0856516	0.230925	0.00286294	0.00486724	0.0705306	0	0	0
TCGA-BP-5191-01A	9.36e-05	0.00167348	0.00881856	0.114052	0	0.2862	0	0.0459734	0.105808	0.0153485	0	0.0398775	0.00569939	0.118541	0.0899582	0.135551	0	0.00115394	0.0312513	0	0	0
TCGA-BP-5192-01A	0.0337548	0	0.0114391	0.182557	0	0.243176	0	0.00598235	0.0127417	0	0	0.075776	0.00827397	0	0.0856397	0.176959	0.0313426	0.0216056	0.10794	0	0.00281208	0
TCGA-BP-5194-01A	0.033574	0	0.00611833	0.0765738	0	0.240654	0	0	0.000806097	0.0377079	0.00597681	0.0398924	0.000173583	0.0285704	0.0860781	0.326619	0.0193479	0	0.0978487	0	0	5.88e-05
TCGA-BP-5195-01A	0.0281232	0	0.0116432	0.137741	0	0.224433	0	0.000304431	0.0191812	0.00534158	0.01324	0.0117144	0.125558	0	0.0733328	0.27937	0.00152447	0.00126618	0.0546564	0	0	0.0125703
TCGA-BP-5196-01A	0.000759565	0	0.0101827	0.432448	0	0.0295894	0	0.0682719	0.0358718	0.075763	0	0.0635348	0.00649128	0.05556	0.0707013	0.124092	0	0	0	0.026421	0	0.000312876
TCGA-BP-5198-01A	0.0548542	0	0.0146275	0.127613	0	0.243407	0.0280177	0	0.0189063	0	0.00905536	0	0	0.288634	0.0317417	0.166738	0	0	0.0120705	0	0	0.00433426
TCGA-BP-5199-01A	0	0	0.000325317	0.580147	0	0	0	0.0583349	0.0427611	0.074442	0	0.0686731	0	0.0179425	0.0472418	0.0897396	0.00209154	0	0.0183016	0	0	0
TCGA-BP-5200-01A	0.0253094	0	0.0120649	0.282196	0	0.11255	0	0.00595376	0.0210464	0.0565682	0	0.148846	0.0346371	0.00805842	0.0546438	0.179626	0.00679066	0	0	0.0331043	0	0.0186059
TCGA-BP-5201-01A	0.00346801	0	0.00864316	0.472624	0	0.0127474	0.00937862	0.0331935	0.0677352	0.111443	0	0.0643424	0.0149414	0	0.100215	0.0686364	0.00318003	0	0.0294516	0	0	0
TCGA-BP-5202-01A	0	0	0.00726939	0.115038	0	0.212838	0	0	0	0.0554104	0	0.0516603	0.108188	0	0.0958294	0.257339	0.014916	0	0.0815118	0	0	0
TCGA-CJ-4634-01A	0.00503802	0	0.00690744	0.115397	0	0.175691	0	0	0.0149005	0	0.00172361	0.0307093	0.112312	0.0288303	0.0580911	0.329825	0.00902408	0	0.111551	0	0	0
TCGA-CJ-4635-01A	0.00520499	0	0.00765787	0.396089	0	0.0154414	0.00758685	0.017335	0.0864282	0.0978576	0	0	0	0.0830053	0.0433858	0.234346	0	0	0.00566201	0	0	0
TCGA-CJ-4636-01A	0.00076027	0	0.00481122	0.351592	0	0.0449264	0	0.00185742	0.0221321	0.103497	0	0.030746	0.0418744	0.00415308	0.0655726	0.295995	0	0	0.0320834	0	0	0
TCGA-CJ-4637-01A	0	0.00423219	0.0213977	0.434449	0	0	0.0311823	0.0252321	0.0338238	0.200476	0	0.00565134	0.0133953	0	0.112869	0.108486	0.001555	0.000295833	0.00695451	0	0	0
TCGA-CJ-4638-01A	0	0	0.0384111	0.259253	0	0.120898	0	0.0155472	0.139273	0	0	0.114076	0.0211325	0.0448815	0.057779	0.123603	0.0101306	0	0.0550161	0	0	0
TCGA-CJ-4639-01A	0.00285361	0	0.00601123	0.449847	0	0.0695209	0	0.026786	0	0.158373	0	0.0617941	0	0	0.0708343	0.0840835	0.0068527	0	0.0630434	0	0	0
TCGA-CJ-4640-01A	1.87e-05	0	0	0.335008	0	0.0906249	0	0	0.024442	0.0776786	0	0.0323121	0.0698913	0	0.116824	0.183681	0.0140721	0	0.0554468	0	0	0
TCGA-CJ-4641-01A	0	0	0.00764783	0.324228	0	0.105426	0	0.0321151	0.0340759	0.07731	0	0.0369349	0.00173088	0.0220807	0.0993629	0.128992	0.0875036	0	0.0425921	0	0	0
TCGA-CJ-4642-01B	0.129983	0	0	0.00645476	0	0.194355	0	0.0773198	0.00595851	0	0	0.0499199	0.0180291	0.137295	0.028912	0.252655	0.00294892	0	0.0961693	0	0	0
TCGA-CJ-4643-01A	0.0226217	0	0.00971567	0.115804	0	0.278826	0	0	0	0.0301016	0	0.0366714	0.136828	0	0.103221	0.208107	0.0102609	0.000611885	0.0472294	0	0	0
TCGA-CJ-4644-01A	0.000325249	0	0.00985372	0.386317	0	0.0856493	0.0045782	0	0.00344963	0.0868074	0	0.0328847	0.0887141	0	0.0807764	0.175743	0.00209101	0	0.0417233	0	0	0.00108617
TCGA-CJ-4868-01A	0.0025415	0	0.0067862	0.232343	0	0.174027	0.00361108	0.0114908	0.0125912	0.0436832	0	0.0127233	0.00794445	0.0986863	0.085753	0.233206	0.0144877	0	0.0421089	0	0	0.0180171
TCGA-CJ-4869-01A	0	0	0.00669501	0.561053	0	0.00645226	0	0.0197316	0.085216	0.0683248	0	0.0624123	0.0244438	0	0.0460507	0.0716456	0.0240238	0	0.0239507	0	0	0
TCGA-CJ-4870-01A	0.0158031	0	0.0048739	0.0375359	0	0.190269	0	0	0.0117084	0.0390022	0.0198577	0.0441458	0.123321	0.102039	0.0471059	0.243705	0.0052265	0	0.100918	0	0	0.014487
TCGA-CJ-4871-01A	0.0177559	0	0.00208808	0.0938218	0	0.25102	0	0.00532054	0.0568468	0	0.00512568	0.0114957	0.0629797	0.0742699	0.153007	0.215879	0	0	0.0411611	0	0	0.00922936
TCGA-CJ-4872-01A	0.0341262	0	0.0124775	0.175024	0	0.268582	0.0122156	0	0.00321886	0	0.0529631	0.00435691	0.0314899	0.00661946	0.119437	0.210992	0	0	0.0684984	0	0	0
TCGA-CJ-4873-01A	0.000433076	0	0.00776556	0.224973	0	0.173181	0.0236539	4.76e-05	0.0847365	0.00494989	0	0.0117759	0.0443125	0.0256918	0.0729499	0.300639	0.00867824	0	0.0162121	0	0	0
TCGA-CJ-4874-01A	0.00971705	0	0.00462481	0.435947	0	0.00490309	0.00165469	0	0.0193849	0.109893	0	0.0538332	0.0163674	0	0.13187	0.150253	0.00689349	3.63e-05	0.0546228	0	0	0
TCGA-CJ-4875-01A	0.00105811	0	0.00247257	0.644205	0	0	0	0.0298043	0.0237702	0.0250565	0	0.0989754	0.0303205	0.0174794	0.0181597	0.0703393	0.00117669	0	0.0371824	0	0	0
TCGA-CJ-4876-01A	0.00108926	0	0.0183323	0.567689	0	0	0.0116309	0.0268867	0.0649715	0.0984153	0	0.0750406	0	0	0.0776874	0.03713	0	0.000746341	0.0203806	0	0	0
TCGA-CJ-4878-01A	0.0262386	0	0.0193718	0	0	0.340954	0	0	0	0	0.0635528	0	0.140765	0	0.149678	0.171437	0	0.00404523	0.0725914	0	0	0.0113664
TCGA-CJ-4881-01A	0	0	0.00638652	0.19117	0	0.140359	0	0.00446435	0.0661354	0.0304244	0	0.0812225	0.0829704	0.0020404	0.0623383	0.234486	0.00957499	0	0.0548258	0	0	0.0336007
TCGA-CJ-4882-01A	0.0450079	0	0	0.208109	0	0.372196	0	0	0.083239	0.0237483	0	0.0141163	0	0.0404133	0.0867215	0.0849979	0.00381707	0	0.0376333	0	0	0
TCGA-CJ-4884-01A	0.0165818	0	0.0107581	0.277702	0	0.17104	0	0.0255762	0.0390265	0.0172627	0	0.049071	0.053179	0.00144695	0.0721506	0.226899	0.00154686	0	0.037759	0	0	0
TCGA-CJ-4885-01A	0.0230112	0	0.00823588	0.142682	0	0.254396	0	0.0214453	0.00630453	0.0243446	0	0.0562148	0.10147	0	0.0677863	0.196221	0	0.0156507	0.0782699	0	0	0.00396765
TCGA-CJ-4886-01A	0.0113362	0	0.0104218	0.26918	0	0.197425	0	0	0.0187131	0.0681201	0	0.0832679	0.0235827	0	0.114215	0.157824	0.00935196	0	0.0365622	0	0	0
TCGA-CJ-4887-01A	0	0	0.00418665	0.456823	0	0.00770057	0.00077389	0.0277486	0.0348747	0.031135	0	0.0477475	0.0640184	0	0.0827847	0.223361	0.00225924	0	0.0165869	0	0	0
TCGA-CJ-4888-01A	0.000522066	0	0.0164974	0.428192	0	0.0354817	0.0502715	0.00445694	0.0307464	0.0602954	0	0.0356276	0.0429153	0.070771	0.0794274	0.0938321	0.0101628	0	0.0380535	0	0	0.00274692
TCGA-CJ-4889-01A	0.0300221	0.0825466	0.0374752	0.157887	0	0.272886	0	0	0.0137035	0.0500095	0	0.0398076	0	0.0130984	0.0951026	0.14542	0.00510029	0	0.0534479	0	0	0.00349306
TCGA-CJ-4890-01A	0.000766999	0	0.0028374	0.368499	0	0.0679045	0.0217754	0	0.0227686	0.0309835	0	0.0150149	0.0405558	0.0790166	0.0556718	0.256921	0.0076874	0	0.0295976	0	0	0
TCGA-CJ-4891-01A	0	0	0.00516764	0.0937886	0	0.049004	0.00293658	0	0.0664311	0.00732905	0	0.0165708	0.14513	0.190119	0.0584772	0.254822	0	0.0502443	0.0168432	0	0	0.043137
TCGA-CJ-4892-01A	0.00139532	0	0.00348289	0.619794	0	0	0	0.0564612	0.0265553	0.0695965	0	0.0698204	0.0244442	0	0.0404167	0.0601321	0.00272043	0	0.0251806	0	0	0
TCGA-CJ-4893-01A	0.000945561	0	0.00581803	0.423482	0	0.163869	0.00281439	0.0172199	0.0109788	0.044928	0	0.0304784	0.0571509	0	0.0707989	0.121309	0.00306828	0	0.0460959	0	0	0.00104391
TCGA-CJ-4894-01A	0.000365796	0	0.00548708	0.524919	0	0	0	0.0207536	0.0232742	0.120274	0	0.058528	0.0322118	0	0.0717599	0.101354	0.0251533	0	0.0159188	0	0	0
TCGA-CJ-4895-01A	0.0364567	0	0.00689909	0.144904	0	0.222793	0	0.0401015	0.00842414	0.0105148	0	0.0249693	0.0971705	0.0296994	0.0963952	0.279522	0.00214929	0	0	0	0	0
TCGA-CJ-4897-01A	0.0596802	0	0.0333032	0.236895	0	0.167098	0	0.00092917	0.00415388	0.00960129	0	0.0352001	0.0383414	0	0.135265	0.180148	0.0221039	0	0.0772805	0	0	0
TCGA-CJ-4899-01A	0.0300886	0	0.00695833	0.0841072	0	0.221046	0	0	0.00144681	0.00249344	0.00229872	0.0123665	0.00885359	0	0.056029	0.478749	0.00867645	0	0.086886	0	0	0
TCGA-CJ-4900-01A	0	0	0.0997804	0.381488	0	0.0476174	0.0420704	0.0378406	0.0468144	0.000358846	0	0.0124313	0.0339499	0.0149514	0.0919342	0.152307	0.00410206	0	0.0266942	0	0	0.00765975
TCGA-CJ-4901-01A	0.0116691	0	0.00942458	0.334453	0	0.0798876	0	0.0641736	0.0529983	0.130341	0	0.00653835	0	0.0199056	0.12876	0.112385	0.0312341	0	0.0182301	0	0	0
TCGA-CJ-4902-01A	0.0247093	0	0.00679764	0.129986	0	0.248977	0.00915402	0	0.00919179	0.0146797	0.00406199	0.034608	0.010822	0.0732289	0.0846479	0.281023	0.00650011	0	0.0616131	0	0	0
TCGA-CJ-4903-01A	0.00265299	0	0.00913199	0.254282	0	0.245785	0	0.0139496	0	0.0488951	0	0.06501	0.0681751	0	0.073377	0.170906	0.013115	0.00228466	0	0.0324357	0	0
TCGA-CJ-4904-01A	0.0231879	0	0.00515084	0.217922	0	0.137692	0	0.00134645	0	0.0581452	0	0.0449168	0.0672417	0.0258655	0.14195	0.170255	0.00765788	0.00185618	0.0968132	0	0	0
TCGA-CJ-4905-01A	0.0121654	0	0.00559564	0.159191	0	0.221483	0.00910297	0	0	0	0.10312	0.0463165	0.0613348	0.0393831	0.0667334	0.16895	0	0	0.106624	0	0	0
TCGA-CJ-4907-01A	0.0293676	0	0.0055247	0.0767117	0	0.189001	0	0.00198319	0.00452102	0.0132703	0	0.0714776	0.0861604	0	0.0986213	0.313389	0.00675746	0	0.100513	0	0	0.00270133
TCGA-CJ-4908-01A	0.0281899	0	0.00932366	0.221409	0	0.180792	0	0.00995478	0.00790049	0.0235489	0	0.0443041	0.0598301	0	0.0885742	0.241208	0.00869633	0	0.0762687	0	0	0
TCGA-CJ-4912-01A	0	0	0.0222491	0.189093	0	0.132091	0	0.0224681	0.0741876	0	0.0421385	0.0333091	0.0403804	0.149672	0.0239292	0.270483	0	0	0	0	0	0
TCGA-CJ-4916-01A	0.00181859	0	0.0105665	0.507784	0	0	0	0.0301901	0.012831	0.167573	0	0.0593869	0.0241678	0	0.079234	0.100549	0.00160257	0	0.00429623	0	0	0
TCGA-CJ-4918-01A	0.0639291	0	0.0123345	0.180811	0	0.147025	0	0.0303801	0.0288507	0.021836	0	0.0172742	0.00541154	0.0800099	0.0821138	0.298144	0	0	0.0304165	0	0	0.00146369
TCGA-CJ-4920-01A	0.0348356	0	0.0109156	0.0756695	0	0.238135	0	0.0132641	0.0382315	0	0	0.0463038	0.0636197	0.0907875	0.0611087	0.310423	0	0	0.0105179	0.00123937	0	0.00494846
TCGA-CJ-5671-01A	0.023012	0	0.0033376	0.131367	0	0.209175	0.0122802	0	0.0491691	0.0113704	0	0.0205593	0.0151077	0.168743	0.0580431	0.237537	0.0136837	0	0.0466151	0	0	0
TCGA-CJ-5672-01A	0.00159616	0	0.00514994	0.507905	0	0	0	0.0179712	0.0626511	0.0472827	0	0.0576093	0.0613343	0	0.0721335	0.12219	0.00803577	0	0.0361411	0	0	0
TCGA-CJ-5672-11A	0.202717	0	0.00529256	0.082732	0	0.225863	0	0	0.0516705	0	0	0.169293	0.0431909	0.00385867	0.0375138	0.177017	0	0	0	0	0.000853007	0
TCGA-CJ-5675-01A	0	0	0.00263388	0.622891	0	0	0	0.0235641	0.0449438	0.1004	0	0.0374948	0.0300095	0	0.042195	0.0840947	0.00675582	0	0.00501718	0	0	0
TCGA-CJ-5676-01A	0	0	0.0241923	0.214412	0	0.23162	0	0.0155051	0.0437317	0.0403802	0	0.025818	0.0663297	0.0133071	0.0523096	0.245089	0	0	0.0241794	0	0	0.00312612
TCGA-CJ-5676-11A	0.166513	0	0	0.0681432	0	0.337712	0	0	0.0394015	0.0127791	0	0.0167774	0.093007	0	0.0344141	0.186154	0.0102077	0	0.029445	0	0	0.0054459
TCGA-CJ-5677-01A	0.0228948	0	0	0.0695253	0	0.117915	0	0.0153726	0.0256533	0.0103098	0	0.00310824	0.0498948	0.299567	0.0431341	0.337787	0	0	0.00483878	0	0	0
TCGA-CJ-5677-11A	0.13263	0	0.0258406	0.0619245	0	0.260737	0	0	0.0480941	0	0	0.0823005	0.0369587	0.0280333	0.0478539	0.146586	0.0304451	0	0.0883023	0	0	0.0102939
TCGA-CJ-5678-01A	0.000888346	0	0.0269037	0.342172	0	0.0358193	0.0133749	0.0247386	0.0922854	0.0961636	0	0.0759251	0.00923406	0.00590965	0.0800594	0.126683	0.0246661	0	0.0399455	0	0	0.00523197
TCGA-CJ-5678-11A	0.163459	0	0.0135903	0.0613638	0	0.314076	0	0	0	0.0673878	0	0.0343445	0.0479055	0	0.0459702	0.111475	0.0611549	0	0.0792732	0	0	0
TCGA-CJ-5679-01A	0.0491265	0	0.00426438	0.124975	0	0.031657	0	0.0150743	0.0805482	0	0	0.046254	0	0.538986	0.00279927	0.0758332	0	0.0224849	0.00799761	0	0	0
TCGA-CJ-5679-11A	0.105054	0	0.00124478	0.0412806	0	0.415245	0	0	0	0.0614791	0	0.0637433	0.0209352	0	0.0725794	0.136045	0.0183271	0	0.0640664	0	0	0
TCGA-CJ-5680-01A	0	0	0.00111598	0.08194	0	0.218626	0	0	0	0	0	0.0490272	0.297012	0	0.0596724	0.196125	0	0	0.0819413	0	0	0.0145409
TCGA-CJ-5680-11A	0.0354549	0	0.00140318	0.0657835	0	0.384933	0	0	0.0208416	0	0	0.106961	0.0848592	0.00352556	0.0344399	0.172119	0.0500088	0	0.0387925	0	0	0.00087799
TCGA-CJ-5681-01A	0.0161943	0	0.00163123	0.0238989	0	0.0970436	0	0	0.0359784	0	0	0.052524	0.057375	0.0200611	0.00135635	0.0875588	0.564711	0	0.0413412	0	0	0.000326049
TCGA-CJ-5681-11A	0.258244	0	0.108916	0.0797814	0	0.184037	0	0	0.0840921	0	0	0.0512725	0.0419045	0.00668148	0.00604735	0.0696753	0.0268727	0	0.0801359	0	0.00233952	0
TCGA-CJ-5682-01A	0.0145998	0	0.0101867	0.245159	0	0.264109	0	0	0.0182061	0	0.00176004	0.0730512	0.0178233	0	0.143409	0.101924	0.0140629	0	0.0920978	0	0	0.00361213
TCGA-CJ-5683-01A	0.0174426	0	0.0114986	0.207092	0	0.124966	0	0.00939733	0	0.0326297	0	0.10076	0.0277281	0.0472201	0.0747731	0.261959	0.00925321	0	0.0752806	0	0	0
TCGA-CJ-5684-01A	0.00251617	0	0.00965763	0.397267	0	0.0451777	0.000552822	0	0.0533019	0.118294	0	0.0644443	0	0.0128455	0.0837471	0.121182	0.0120905	0	0.0789241	0	0	0
TCGA-CJ-5686-01A	0.0100021	0	0.0112192	0.176699	0	0.273011	0.0133076	0	0	0.0396447	0	0.00866475	0.0748109	0.00617385	0.0765944	0.24892	0.0065413	0	0.0343236	0	0	0.0200885
TCGA-CJ-5689-01A	0.0276347	0	0.00532833	0.269111	0	0	0.0347182	0.00971585	0.0276172	0	0.0287554	0.0513499	0.0772738	0.0236722	0.0423184	0.260939	0.033515	0	0.0926787	0	0	0.0153716
TCGA-CJ-5689-11A	0.0986137	0	0	0.063399	0	0.274957	0	0	0.0753779	0	0	0.0886523	0.0525135	0	0.0609215	0.117781	0.00971525	0	0.158069	0	0	0
TCGA-CJ-6027-01A	0.002952	0	0.0105119	0.349226	0	0	0.0513956	0.0463208	0.00789243	0.173443	0	0.0200047	0	0.0768313	0.100502	0.148508	0.000389093	0	0.0120232	0	0	0
TCGA-CJ-6028-01A	0.028895	0	0.0428496	0.298514	0	0.137851	0.0315611	0.0201986	0.0102468	0.11813	0	0.0055729	0	0.0349009	0.068726	0.179287	0	0	0.0220226	0	0	0.00124314
TCGA-CJ-6030-01A	0.0209926	0	0.000557987	0.124995	0	0.220887	0.00114365	0.00942035	0	0.09648	0	0.0231318	0.0958178	0	0.0749415	0.27502	0.00481322	0	0.0508386	0	0	0.00096092
TCGA-CJ-6030-11A	0.0598915	0	0.00362249	0.0394788	0	0.336374	0	0	0	0.0712669	0	0.0797263	0.0231446	0.0348788	0.119282	0.128865	0.0189504	0	0.0718106	0	0	0.0127095
TCGA-CJ-6031-01A	0.00755116	0	0	0.287485	0	0.0316688	0.00147915	0	0.0464504	0.0513373	0	0.0549935	0	0.0850742	0.0689074	0.268409	0.0118308	0	0.0770885	0	0	0.00772502
TCGA-CJ-6032-01A	0	0	0.00633047	0.338489	0	0.145186	0	0.00999033	0.0173056	0.0261984	0	0.0599291	0.0623072	0.00882416	0.11481	0.161201	0.00842611	0	0.0410036	0	0	0
TCGA-CJ-6033-01A	0.0209339	0	0.0102463	0.16402	0	0.0724045	0	0	0.0944155	0.0537068	0	0.00706052	0.0541999	0.230752	0.0733762	0.178034	0	0	0.0408502	0	0	0
TCGA-CJ-6033-11A	0.0632163	0	0.0124958	0.186224	0	0.194665	0	0	0.0494184	0	0	0.155579	0.108748	0	0.0211721	0.106191	0	0.00206642	0.100225	0	0	0
TCGA-CW-5580-01A	0	0	0.00464707	0.0393028	0	0.199989	0	0	0	0	0.000627878	0.0519621	0.218888	0	0.109409	0.348156	0.00207977	0.0121685	0.00195723	0	0.00120703	0.00960432
TCGA-CW-5580-11A	0.0713403	0	0.0159673	0.0402351	0	0.322174	0	0	0	0	0	0.064229	0.0374793	0	0.0099703	0.332709	0	0.0125633	0.0565402	0	0.0367929	0
TCGA-CW-5581-01A	0.0022905	0	0.00414378	0.189901	0	0.36364	0	0.0194965	0.00236282	0.0211466	0	0.0511203	0.0182781	0	0.115361	0.114785	0.0196641	0.0134189	0.0643913	0	0	0
TCGA-CW-5581-11A	0.0900948	0	0.0278021	0.131054	0	0.284186	0	0	0.0161579	0	0	0.0818401	0.0590763	0	0.0829745	0.148623	0.0209995	0	0.0131412	0	0.0323795	0.0116704
TCGA-CW-5583-01A	0.0432317	0	0.0163284	0.150197	0	0.189306	0	0	0.0227887	0	0.0418526	0.0520975	0.0461784	0	0.132141	0.146188	0.0092029	0	0.113961	0	0	0.0365275
TCGA-CW-5584-01A	0	0	0.00552434	0.0118576	0	0.255232	0	0	0.00490755	0	0	0.0424446	0.237929	0	0.129245	0.219238	0.00568376	0	0.0879378	0	0	0
TCGA-CW-5584-11A	0.0754199	0	0	0.124429	0	0.235146	0	0	0.0411466	0	0	0.0626072	0.038266	0.0179668	0.0670111	0.183348	0.0886464	0	0.0660125	0	0	0
TCGA-CW-5585-01A	0.0164903	0	0.000245666	0.0836274	0	0.238384	0	0	0	0	0.0917461	0.0659682	0.109977	0	0.0831999	0.206383	0	0.00279552	0.0979267	0	0	0.00325607
TCGA-CW-5585-11A	0.170683	0	0.00641346	0.0575935	0	0.307429	0	0	0.0380974	0	0	0.0600073	0.0420024	0	0.0413316	0.186305	0.00816778	0	0.0819705	0	0	0
TCGA-CW-5587-01A	0.000160506	0	0.00554228	0.436747	0	0	0	0.00935236	0.0330187	0.112179	0	0.0275584	0.0512799	0	0.0973911	0.184913	0.00741982	0	0.0344381	0	0	0
TCGA-CW-5587-11A	0.089197	0	0.0206677	0.0407361	0	0.238449	0	0	0.0210833	0	0	0.0722099	0.084516	0	0.067412	0.221483	0.0223792	0	0.121867	0	0	0
TCGA-CW-5588-01A	0.0276606	0	0.00395544	0.0915859	0	0.121431	0	0	0.0243202	0.0406549	0	0.0260897	0.0572643	0.0960649	0.0634991	0.395667	0.00383283	0	0.0335622	0	0	0.0144122
TCGA-CW-5589-01A	0.0123657	0	0.00162337	0.0776726	0	0.15959	0.0058606	0	0.0021017	0	0.0343422	0.0260599	0.0290998	0.10448	0.0404113	0.398266	0.0438847	0	0.0642425	0	0	0
TCGA-CW-5589-11A	0.0389887	0	0.0188151	0.0504736	0	0.272332	0	0	0.0347528	0	0	0.0863046	0.0688339	0	0.0799428	0.224571	0.0210005	0	0.0851101	0	0.00785224	0.0110231
TCGA-CW-5590-01A	0.00514961	0	0.00299415	0.191889	0	0.301737	0	0.0140706	0	0.00684126	0	0.0646475	0.00765359	0.0447229	0.156352	0.1834	0	0	0.0205434	0	0	0
TCGA-CW-5591-01A	0.0430075	0	0	0.0450233	0	0.181817	0	0	0.0429879	0	0	0.10858	0.129276	0	0.0404434	0.287107	0.016776	0	0.103496	0	0	0.00148641
TCGA-CW-5591-11A	0.018497	0	0	0.148234	0	0.231124	0	0	0.0290782	0	0.0057469	0.0738599	0.133293	0	0.0278497	0.240742	0	0.0171264	0.0733219	0	0	0.00112701
TCGA-CW-6087-01A	0	0	0.000497801	0.404974	0	0	0.0456344	0.0154295	0.0564664	0.112134	0	0.0241959	0.0384435	0	0.11669	0.161313	0.00171106	0	0.0186218	0	0	0.00388811
TCGA-CW-6087-11A	0.0846207	0	0.00222384	0.0267011	0	0.172121	0	0	0.0270513	0.0111814	0	0.0953638	0.0395245	0	0.0229559	0.359979	0	0	0.138903	0	0.0193752	0
TCGA-CW-6088-01A	0.0192	0	0.00901978	0.0621039	0	0.20105	0	0	0	0	0.0530989	0.0262195	0.0665941	0	0.0905758	0.339863	0.00236431	0.000476223	0.111962	0	0	0.0174731
TCGA-CW-6088-11A	0.177452	0	0	0	0	0.333082	0	0	0.0240753	0	0	0.0575023	0.0243264	0	0.0173155	0.206354	0	0	0.159892	0	0	0
TCGA-CW-6090-01A	0.0349595	0	0.00476375	0.165624	0	0.120515	0.00106783	0	0.0182045	0.0235013	0	0	0.0244406	0.114484	0.044758	0.405381	0	0	0.0371365	0	0	0.0051646
TCGA-CW-6090-11A	0.168869	0	0.0115841	0.0392154	0	0.261022	0	0	0	0	0	0.0731666	0.0390519	0	0.071012	0.186582	0.0267044	0	0.122793	0	0	0
TCGA-CW-6093-01A	0.0248022	0	0	0.076581	0	0.179006	0	0	0	0.0371245	0.0443978	0.0442115	0.215383	0	0.0483102	0.193117	0	0.0171032	0.105434	0	0	0.0145288
TCGA-CW-6097-01A	0.0581823	0	3.55e-05	0.125711	0	0.451154	0.0166109	0	0	0	0	0.00440008	0.0142114	0.020331	0.0808404	0.173774	0.0205844	0	0.030554	0	0	0.00361158
TCGA-CZ-4853-01A	0.0130099	0	0.00226348	0.0522798	0	0.295479	0	0	0.0588193	0.0575338	0	0.043312	0.0480698	0.00171867	0.172167	0.148537	0.0275231	0	0.0790871	0	0	0.000199736
TCGA-CZ-4854-01A	0.0436422	0	0.0275964	0.127694	0	0.149275	0	0.00551784	0.0661221	0.0362071	0	0.0477149	0	0.240744	0.0757366	0.147638	0	0	0.032111	0	0	0
TCGA-CZ-4856-01A	0.000768389	0	0.0187931	0.263205	0	0.101685	0	0.0265612	0.0392028	0.12484	0	0.0321108	0	0.00154292	0.0931626	0.204954	0.0168232	0	0.0763507	0	0	0
TCGA-CZ-4857-01A	0.0149476	0	0.00252759	0.109784	0	0.22432	0	0.016944	0.0419545	0	0	0.0563051	0.0832055	0.0132126	0.0851297	0.278539	0.00973783	0	0.0475268	0	0	0.0158657
TCGA-CZ-4858-01A	0.00190304	0	0.0179148	0.410611	0	0.0336433	0.0919046	0.0379286	0.0704387	0.0415525	0	0	0.011857	0.0508374	0.0910697	0.128761	0.00882235	0	0	0	0	0.0027561
TCGA-CZ-4859-01A	0.00855908	0	0.0137149	0.194814	0	0.177571	0	0	0	0	0.00497353	0.0712747	0.11859	0	0.116475	0.162391	0.0081048	0.00218789	0.0948007	0	0.0129286	0.0136139
TCGA-CZ-4860-01A	0	0	0.00445528	0.0841783	0	0.305753	0.0214229	0	0.0355178	0.0410403	0	0.0290809	0.00679218	0.0334501	0.124412	0.249822	0.0241689	0	0.0377542	0	0	0.00215243
TCGA-CZ-4861-01A	0	0	0	0.0879178	0	0.24633	0.00133283	0.0151117	0.00476341	0.00974975	0	0.0137435	0.101322	0.0328884	0.113938	0.304075	0.0107108	0	0.0107846	0	0.0142957	0.0330367
TCGA-CZ-4862-01A	0.000647944	0	0.00620529	0.425669	0	0.0848947	0	0	0.0412674	0.126714	0	0.0242547	0.0339233	0	0.116307	0.0995447	0.00483689	0	0.0357363	0	0	0
TCGA-CZ-4863-01A	0	0	0.00392088	0.508583	0	0	0.000115335	0.0203245	0.00651079	0.165465	0	0.0526143	0.0334944	0	0.055367	0.103092	0.00956912	0	0.040853	0	0	9.1e-05
TCGA-CZ-4863-11A	0.0856669	0	0.00807673	0	0	0.270945	0	0	0.0347198	0.0343241	0	0.0986882	0.0293519	0.0337002	0	0.112979	0	0.0583205	0.180341	0	0.0175536	0.0353321
TCGA-CZ-4864-01A	0	0	0.00742339	0.404798	0	0.0404397	0	0.0370341	0.0225669	0.105783	0	0.0119922	0.0418386	0	0.101661	0.196792	0.000677011	0	0.0289941	0	0	0
TCGA-CZ-4864-11A	0.0647973	0	0.0136775	0.0625395	0	0.255965	0	0	0.026995	0	0	0.0186204	0.0401577	0	0.0267359	0.263531	0	0	0.204284	0	0	0.0226971
TCGA-CZ-4865-01A	0.0189729	0	0.00960384	0.264148	0	0.0923003	0	0.00125447	0.0022692	0.0259745	0	0.0739258	0.0558233	0.0171151	0.108944	0.210869	0.0146145	0	0.103657	0	0	0.000527858
TCGA-CZ-4865-11A	0.112738	0	0.00137908	0	0	0.20233	0	0	0.0706813	0.0157582	0	0.114211	0.0567772	0	0.0173283	0.295007	0	0.0541166	0.043625	0	0.0160481	0
TCGA-CZ-4866-01A	0.0315409	0	0.00296179	0.0231635	0	0.1753	0	0	0	0	0	0.0194885	0.0894073	0.0909385	0.0562252	0.474727	0.0034156	0	0.0282242	0	0	0.00460768
TCGA-CZ-5451-01A	0.00139259	0	0.00661105	0.167375	0	0.258891	0	0	0	0.065798	0	0.0684954	0.0074147	0	0.102016	0.254183	0.00290374	8.38e-05	0.0648356	0	0	0
TCGA-CZ-5451-11A	0.0377194	0	0.0345633	0.0242639	0	0.350713	0	0	0	0	0	0.0740367	0.0282094	0	0.0464953	0.274339	0.0128148	0	0.0917727	0	0	0.0250725
TCGA-CZ-5452-01A	0.00112154	0.00260375	0	0.479089	0	0.0550104	0	0.0507876	0.0506849	0.0943896	0	0.0669151	0.040198	0	0.0487307	0.109052	0.0001389	0	0.00127878	0	0	0
TCGA-CZ-5452-11A	0.214088	0	0	0.0640768	0	0.205582	0	0.0149012	0.0516244	0.00334294	0	0.1553	0.0240254	0	0.0576865	0.154977	0	0	0.0271515	0	0.00013042	0.0271135
TCGA-CZ-5453-01A	0	0	0.0169721	0.00289004	0	0.194926	0	0	0.0081713	0	0.0103143	0.0968929	0.0964253	0.108787	0.0818018	0.314539	0	0	0.0559652	0	0	0.0123148
TCGA-CZ-5453-11A	0.16358	0	0.0357933	0.044589	0	0.321967	0	0	0.0379006	0	0	0.0559504	0.0346763	0	0.0660365	0.176048	0	0	0.0339478	0	0.0295116	0
TCGA-CZ-5454-01A	0.00534949	0	0	0.0905243	0	0.111287	0.000866541	0.00283194	0	0.0346073	0	0.0311779	0	0.23745	0.0389949	0.413502	0.0128227	0	0.0109138	0	0	0.00967181
TCGA-CZ-5454-11A	0.234559	0	0.0127538	0.0358414	0	0.235968	0	0	0.0806698	0	0	0.149156	0.019974	0	0.0250659	0.120624	0	0.00742589	0.0753125	0	0.00265024	0
TCGA-CZ-5455-01A	0.00982073	0	0.0032321	0.369624	0	0.0370526	0.00272564	0.0498104	0	0.0457462	0	0.0265676	0.0273105	0	0.133366	0.23524	0	0	0.0518822	0	0	0.00762307
TCGA-CZ-5455-11A	0.132682	0	0.012063	0.0331644	0	0.167958	0	0	0.0378782	0	0	0.101059	0.107164	0	0.0151255	0.245988	0	0.0330338	0	0.0241527	0.0897316	0
TCGA-CZ-5456-01A	0.0120768	0	0.00468729	0.117543	0	0.275323	0.0051763	0.00647366	0.0101328	0.0492071	0	0.0163646	0.0141462	0.142353	0.0310277	0.299833	0	0	0.000289589	0	0	0.0153651
TCGA-CZ-5456-11A	0.198032	0	0.00762561	0.0835818	0	0.155529	0	0	0.0199634	0	0	0.19729	0.073249	0	0.00672848	0.158726	0	0.0368269	0	0.0534603	0.00898833	0
TCGA-CZ-5457-01A	0.0348078	0	0.0339089	0.157925	0	0.0972482	0	0	0	0.107475	0	0.0499032	0.0381164	0	0.0845494	0.2835	0.00557906	0	0.0980611	0	0	0.00892553
TCGA-CZ-5457-11A	0.0958393	0	0	0.0523307	0	0.187919	0	0	0.102048	0	0	0.170308	0.108604	0	0.0907119	0.116449	0	0	0.0681994	0	0.00160186	0.00599031
TCGA-CZ-5458-01A	0.00722455	0	0.00528258	0.158874	0	0.381929	0	0	0	0.00348623	0	0.054531	0.0961578	0	0.0838242	0.150278	0.00233899	0.00410053	0.0507849	0	0	0.00118846
TCGA-CZ-5458-11A	0.0993423	0	0.000523651	0	0	0.432586	0	0	0.0277095	0	0	0.0876805	0.107591	0.0154348	0.0134652	0.0671915	0	0.0031819	0.108171	0	0.0371223	0
TCGA-CZ-5459-01A	0.00386886	0	0	0.22397	0	0.23113	0	0.0484545	0	0.0814208	0	0.0463307	0	0.0154426	0.143108	0.141864	0	0.00332303	0.057491	0	0	0.00359583
TCGA-CZ-5460-01A	0	0	0.00372751	0.275894	0	0.203573	0	0.0447254	0.0796857	0.0306299	0	0.0709275	0.0559253	0.0174034	0.0813997	0.0827921	0.00301776	0	0.0435137	0	0	0.00678528
TCGA-CZ-5461-01A	0.000444883	0	0.0104664	0.0914163	0	0.311189	0	0	0.014539	0.0211605	0	0.0433065	0.132586	0	0.121908	0.161265	0.00467907	0.00548931	0.080051	0	0	0.00149875
TCGA-CZ-5461-11A	0.0852243	0	0.0142997	0	0	0.354743	0	0	0.0309367	0.00726315	0	0.123347	0.0817472	0	0.0456561	0.183857	0.00436689	0	0.0153509	0	0.0532078	0
TCGA-CZ-5462-01A	0.00420276	0	0.0123939	0	0	0.228514	0	0.0189315	0.00580039	0.0888101	0	0.0741178	0.156756	0.0460974	0.126629	0.147402	0.000813976	0	0	0.0417852	0	0.0477466
TCGA-CZ-5462-11A	0.0497094	0	0.0084409	0	0	0.257175	0	0	0.0286861	0.0369225	0	0.140669	0.0718817	0	0.0426332	0.215313	0.0335643	0	0.109972	0	0	0.00503277
TCGA-CZ-5463-01A	0.0332778	0	0.00698233	0.180485	0	0.203963	0	0.0149754	0.00810754	0.095308	0	0.0325487	0	0	0.166426	0.213067	0	0	0.0408084	0	0	0.0040506
TCGA-CZ-5463-11A	0.0509112	0	0.00665719	0.0404992	0	0.216977	0	0	0.0310932	0.00564531	0	0.135649	0.0569489	0	0.0445671	0.306409	0.0195417	0	0.0645832	0	0.0205176	0
TCGA-CZ-5464-01A	0.00288231	0	0.00655991	0.163931	0	0.183986	0	0.0391067	0.0453604	0.0966204	0	0.082175	0.0500127	0.0416693	0.0739683	0.153247	0.00534016	0	0.0539297	0	0	0.00121043
TCGA-CZ-5465-01A	0.0305993	0	0.0123939	0	0	0.293288	0	0.0136729	0.00306941	0.01558	0	0.0564977	0.0898587	0.00959784	0.151746	0.292946	0	0	0.0284457	0	0	0.00230447
TCGA-CZ-5465-11A	0.132342	0	0.0143445	0.0560948	0	0.169416	0	0	0.0516771	0	0	0.138306	0.05859	0	0.0478159	0.203073	0	0	0.0515561	0	0.0592931	0.0174919
TCGA-CZ-5466-01A	0.0130703	0	0	0.178846	0	0.133259	0	0.0067584	0.0713835	0.00771512	0	0.0645498	0.0128731	0.105173	0.0750242	0.212738	0.0657662	0	0.0528433	0	0	0
TCGA-CZ-5466-11A	0.136023	0	0.00936574	0.0253532	0	0.236294	0	0	0	0.0810647	0	0.0455006	0.0731632	0	0.0794612	0.177943	0.0411724	0	0.0857838	0	0.00887578	0
TCGA-CZ-5467-01A	0.0503731	0	0.0147414	0.0847962	0	0.216275	0	0	0.0156086	0.0474699	0	0.0112231	0.0304183	0.0287866	0.183179	0.245719	0	0	0.0714102	0	0	0
TCGA-CZ-5467-11A	0.0582343	0	0.0166437	0.00474649	0	0.255633	0	0	0.010894	0.051829	0	0.086637	0.218412	0	0.0406277	0.121787	0	0.0203239	0	0.0831915	0.0207856	0.0102552
TCGA-CZ-5468-01A	0.0271793	0	0.00366682	0.134222	0	0.123897	0	0.011889	0.0669965	0.0257861	0	0.0500491	0.010095	0.247149	0.0341058	0.242335	0	0	0.0196028	0	0	0.00302612
TCGA-CZ-5468-11A	0.0442751	0	0	0.0592621	0	0.291496	0	0	0.0625838	0.0147043	0	0.179581	0.0831807	0	0.0364039	0.131769	0	0	0.091467	0	0.00527799	0
TCGA-CZ-5469-01A	0	0	0.00406033	0.108534	0	0.158233	0	0.00854733	0.0802627	0.0626696	0	0.0529591	0.0228629	0.110323	0.0223097	0.334958	0	0.00823852	0.0260412	0	0	0
TCGA-CZ-5469-11A	0.268267	0	0.00889896	0	0	0.318753	0	0	0.0779242	0	0	0.081539	0.0412787	0.0152898	0.0269907	0.0710633	0	0	0.067427	0	0.022568	0
TCGA-CZ-5470-01A	0.00789694	0	0.0205547	0.273346	0	0.0981963	0	0.0268286	0.0273019	0.0462936	0	0.0716007	0.0567063	0	0.084882	0.165298	0.0417066	0	0.0786351	0	0	0.000752542
TCGA-CZ-5470-11A	0.139812	0	0.0235238	0.00703848	0	0.333899	0	0	0	0.0678932	0	0.0642892	0.0322448	0	0.0133667	0.236427	0	0.0160658	0.050211	0	0.0152288	0
TCGA-CZ-5982-01A	0.0107273	0	0.00563726	0.0430026	0	0.346502	0	0	0.00265044	0.0316234	0.0159222	0.014726	0.106512	0.00486396	0.111732	0.186948	0.00576468	0	0.0840907	0	0	0.0292969
TCGA-CZ-5982-11A	0.0872139	0	0.0134204	0	0	0.287347	0	0	0	0	0	0.131985	0.0476673	0.0215944	0.0230333	0.208108	0	0	0.146904	0	0	0.0327267
TCGA-CZ-5984-01A	0.00245116	0	0.0201679	0.0854429	0	0.360058	0	0	0.0252965	0.00614428	0	0.0173329	0.0562651	0	0.09257	0.166748	0.121791	0	0.0410295	0	0	0.00470224
TCGA-CZ-5984-11A	0.0387043	0	0.00925262	0.0226585	0	0.348398	0	0	0.0305018	0	0	0.0930173	0.0659278	0.0340961	0.0547351	0.196339	0.0151689	0	0.070023	0	0.0211775	0
TCGA-CZ-5985-01A	0.00532156	0	0.0119046	0.107208	0	0.223192	0.0061973	0.0126579	0	0.0334557	0	0.0142899	0.0390722	0.104832	0.108492	0.304535	0.0014612	0	0.0246576	0	0	0.00272216
TCGA-CZ-5985-11A	0.119683	0	0.00325973	0.0141881	0	0.217915	0	0	0	0	0	0.0936749	0.0721621	0	0.103811	0.177875	0	0	0	0.174512	0.0229192	0
TCGA-CZ-5986-01A	0.00112402	0	0.00356289	0	0	0.292291	0	0	0.0186154	0	0.0394576	0.00631922	0.0341117	0	0.144942	0.328031	0.0788381	0	0.0527074	0	0	0
TCGA-CZ-5986-11A	0.112088	0	0.00496176	0.00789664	0	0.259319	0	0	0.0271404	0	0	0.080061	0.0349622	0	0.101584	0.195497	0.0379673	0	0.138523	0	0	0
TCGA-CZ-5987-01A	0	0	0.011446	0.106466	0	0.30086	0.0322762	0.0122833	0.0638945	0.0825168	0	0	0.0800132	0	0.106827	0.151772	0.00513427	0	0.0312082	0	0.00459999	0.0107032
TCGA-CZ-5987-11A	0.00877132	0	0.0026127	0.0606076	0	0.335937	0	0	0	0.0362888	0	0.0413476	0.151191	0.0170761	0.0466276	0.173079	0.0403676	0	0.0822601	0	0	0.00383366
TCGA-CZ-5988-01A	0.0109503	0	0.00926739	0.159571	0	0.302215	0	0	0	0.117073	0	0.0152492	0	0.101808	0.107053	0.140596	0	0	0.0362166	0	0	0
TCGA-CZ-5988-11A	0.0691937	0	0.0428611	0.00800154	0	0.341986	0	0	0.00661083	0.00397584	0	0.0605423	0.0743053	0.0360208	0.104058	0.185898	0.021465	0	0.0311497	0	0.0108701	0.0030622
TCGA-CZ-5989-01A	0.0119166	0	0.00147277	0.0283939	0	0.293971	0.0146267	0	0	0.20304	0	0.0584729	0	0	0.0721615	0.203395	0.00374648	0.00440627	0.074152	0	0.0287486	0.00149616
TCGA-CZ-5989-11A	0.110782	0	0	0.0162529	0	0.276845	0	0.0054244	0.0439412	0.0178345	0	0.0478777	0.0165306	0.0217842	0.0233291	0.296479	0.0636749	0	0.0462972	0	0.00740407	0.00554362
TCGA-DV-5565-01A	0	0	0.000730699	0.108138	0	0.151635	0	0.00169293	0.0132971	0.0233871	0.007505	0.0332203	0.14215	0.10581	0.0923368	0.241175	0.000823862	0.0228139	0.0527724	0	0	0.00251184
TCGA-DV-5566-01A	0.0174083	0	0.00105372	0.0772708	0	0.304574	0	0.0325703	0.00450798	0.0485877	0	0.0373566	0.0784127	0.000868348	0.179905	0.203245	0.0072237	0	0	0.00384547	0	0.00317032
TCGA-DV-5567-01A	0	0	0	0.0660408	0	0.234589	0	0	0.019988	0	0.0188574	0.0593661	0.020482	0.0583046	0.0329567	0.25031	0	0.0515395	0.187567	0	0	0
TCGA-DV-5568-01A	3.87e-05	0	0.00439686	0.342779	0	0	0	0.0129883	0.0738382	0.04483	0	0.0290313	0	0.283185	0.0514503	0.139861	0	0	0.0151797	0	0	0.0024207
TCGA-DV-5569-01A	0.0580628	0	0	0.160432	0	0.186966	0.00401073	0	0.0307714	0.0518074	0	0.0417487	0.0493597	0.0527445	0.102017	0.192077	0.00842921	0	0.05848	0	0	0.00309387
TCGA-DV-5573-01A	0	0	0.00432848	0.626207	0	0	0	0.0304534	0.00911611	0.116504	0	0.0618968	0.00853452	0	0.0315942	0.10198	0.00690645	0	0.00247953	0	0	0
TCGA-DV-5574-01A	0.03974	0	0.00836167	0.263919	0	0.0828636	0.0110294	0.00559716	0.005583	0.0645602	0	0.0199425	0.0103134	0.0381867	0.0581207	0.338107	0.0287604	0	0.0247456	0	0	0.000169262
TCGA-DV-5575-01A	0.0179123	0	0.00620715	0.291933	0	0.188098	0	0	0.00597208	0.0584381	0	0.0462269	0.0850582	0.0021269	0.0692106	0.181675	0.00109883	0.0106741	0.0353688	0	0	0
TCGA-DV-5576-01A	0.0396153	0	0.00768125	0.0243862	0	0.182435	0	0	0.0196345	0	0.00948233	0.130216	0.0563075	0.0358057	0.0674686	0.181086	0	0	0.245882	0	0	0
TCGA-DV-A4VX-01A	0.00157941	0	0.00941049	0.343617	0	0.00325018	0.00475662	0.0523888	0.0541998	0.0128784	0	0.0433535	0.0361032	0.181414	0.0775677	0.142524	0	0	0.0242435	0	0	0.0127132
TCGA-DV-A4VZ-01A	0.0295133	0	0.0100906	0.043742	0	0.445542	0	0	0.0595683	0	0.00828762	0.0665524	0.0166469	0.057085	0.0463288	0.15975	0	0	0.0568926	0	0	0
TCGA-DV-A4W0-01A	0.00050772	0	0.0262485	0.0456876	0	0.300764	0	0	0	0	0.016431	0.0351903	0.0111413	0.063055	0.153629	0.259359	0	0	0.087987	0	0	0
TCGA-DV-A4W0-05A	0.0270826	0	0.00591184	0.0432513	0	0.230999	0	0	0.0342466	0	0.153746	0.0597589	0.0780831	0.00832807	0.06403	0.155826	0	0	0.138735	0	0	0
TCGA-EU-5904-01A	0.0927327	0	0.0187246	0.0629282	0	0.357287	0	0	0	0.0672051	0	0.0245604	0.0466904	0	0.0859052	0.167652	0.000258415	0.00619819	0	0.0479102	0	0.0219468
TCGA-EU-5905-01A	0.00102499	0	0.00975811	0.0866518	0	0.279168	0	0	0.00619354	0	0.00254509	0.0387846	0.0286893	0	0.0735163	0.374678	0.0044251	0	0.092798	0	0	0.00176671
TCGA-EU-5906-01A	0.04496	0	0.00314991	0.0139273	0	0.326163	0	0	0	0.0244917	0.0179769	0.00178391	0.112692	0.0227151	0.0854491	0.274265	0.00274732	0	0.0616259	0	0	0.00805234
TCGA-EU-5907-01A	0	0	0.0093865	0.000278266	0	0.318451	0	0	0.0109901	0.0348186	0	0.0518397	0.0547798	0	0.112671	0.339399	0	0.00200036	0.0653856	0	0	0
TCGA-G6-A5PC-01A	0	0	0.00702982	0.497607	0	0.0246482	0	0.0331921	0.118658	0	0	0.0515027	0.0571549	0	0.0609579	0.117484	0.00484545	0	0.0269195	0	0	0
TCGA-G6-A8L6-01A	0	0.00231822	0	0.163709	0	0.224382	0	0	0.035197	0	0.0141683	0.0679203	0.193725	0.0270824	0.0782961	0.113946	0.00517707	0	0.074079	0	0	0
TCGA-G6-A8L7-01A	0.00358682	0	0	0.37742	0	0.0297196	0	0.0204573	0.17176	0	0.00037263	0.182373	0.0194821	0.037882	0.0698368	0.0521151	0.00516193	0	0.0298325	0	0	0
TCGA-G6-A8L8-01A	0.00636366	0	0.00676369	0.0495158	0	0.231556	0	0	0.050358	0	0.00146128	0.20138	0.0630583	0.0452612	0.0621039	0.0649612	0.0223638	0.0141327	0.18072	0	0	0
TCGA-GK-A6C7-01A	0.00400885	0	0.019469	0.169466	0	0.204375	0	0.00336002	0.000887995	0	0.0885631	0.0659341	0.0826087	0	0.0959572	0.133653	0.025676	0	0.106041	0	0	0
TCGA-MM-A563-01A	0.000792886	0	0.00788668	0.157823	0	0.199632	0.00023372	0.00274431	0.0692749	0.0184209	0	0.0397862	0.0776924	0.0611832	0.12651	0.152464	0.0205111	0	0.0650456	0	0	0
TCGA-MM-A564-01A	0	0	0.0101201	0.0588881	0	0.118994	0	0	0.0213236	0	0.198725	0.0879918	0.180607	0.0330454	0.0349557	0.116517	0	0.00352864	0.135303	0	0	0
TCGA-MM-A84U-01A	0.000550448	0	0.00188049	0.143604	0	0.254242	0	0	0.0477811	0	0	0.138042	0.0667588	0	0.0807291	0.137399	0.0225074	0	0.105329	0	0	0.00117707
TCGA-MW-A4EC-01A	0.0203076	0	0.0108334	0.121436	0	0.168188	0	0.00071729	0.0391559	0	0	0.0582635	0.077824	0.021015	0.0930264	0.261729	0.0358941	0	0.0915277	0	0	8.15e-05
TCGA-T7-A92I-01A	0.00973217	0	0	0.147722	0	0.338796	0	0	0	0	0	0.00958672	0.208889	0	0.032587	0.14722	0.0845822	0.00721951	0	0.0136656	0	0
TCGA-2K-A9WE-01A	0.0184525	0	0.000207297	0.051632	0	0.0592597	0	0.00334244	0.0153316	0	0	0.0169236	0	0.499575	0.000854434	0.315729	0	0	0.0186924	0	0	0
TCGA-2Z-A9J1-01A	0	0.00295708	0.0160102	0.0765822	0	0.229797	0	0.0161145	0.0565021	0	0	0.084595	0.0103879	0.127124	0.0181914	0.257024	0.00749045	0	0.0912333	0	0	0.00599055
TCGA-2Z-A9J2-01A	0.0185383	0	0.0101124	0.0976079	0	0.111472	0	0.036528	0.0766184	0	0	0.0957052	0.0298774	0.0457922	0.10431	0.277019	0.0109075	0	0.0798795	0	0	0.00563164
TCGA-2Z-A9J3-01A	0.0451475	0	0.000731208	0.0695591	0	0.27855	0	0	0.11839	0	0	0.122947	0.0351423	0.131615	0.00232283	0.0163546	0.000780062	0.00126746	0.165962	0	0	0.0112303
TCGA-2Z-A9J5-01A	0.0053161	0	0.00977913	0.131098	0	0.114705	0	0	0.0189941	0.0135564	0	0.041877	0.00715891	0.123942	0.0111343	0.45342	0.00346618	0	0.0655535	0	0	0
TCGA-2Z-A9J6-01A	0	0.00667068	0.00783767	0.0457724	0	0.243779	0	0	0.0501488	0	0	0.0482793	0	0.223011	0.0177265	0.311092	0	0	0.0456829	0	0	0
TCGA-2Z-A9J7-01A	0	0	0.0123462	0.0626383	0	0.219266	0	0.0125656	0.0835102	0	0	0.146179	0.0481553	0.125491	0.00260693	0.0754008	0	0.00544729	0.203653	0	0	0.00274039
TCGA-2Z-A9J8-01A	0	0	0.0022738	0.0924605	0	0.170634	0	0.0107585	0.0351596	0.0776679	0	0.0741327	0.0802533	0.0264567	0.128785	0.23452	0.0236322	0	0.0432662	0	0	0
TCGA-2Z-A9J9-01A	0	0.00833586	0.00626364	0.112006	0	0.278071	0	0	0	0	0.055774	0.0807772	0.0547335	0	0.00083898	0.221121	0.000752715	0.0270262	0.153298	0	0	0.00100086
TCGA-2Z-A9JD-01A	0	0	0.0391201	0.115881	0	0.171804	0	0	0	0	0.0225618	0.0784478	0.244605	0	0.00126351	0.176236	0	0.0131218	0	0.0162025	0.0196497	0.101107
TCGA-2Z-A9JE-01A	0	0.00383471	0.0229656	0.0210836	0	0.232199	0	0	0.0474981	0	0	0.0777876	0.0513158	0.134896	0.00864129	0.238808	0.0151382	0	0.13588	0	0	0.00995136
TCGA-2Z-A9JG-01A	0.0189744	0	0.00670476	0.147754	0	0.294293	0	0	0.00495301	0.0186142	0	0.0412309	0	0.0511241	0.039361	0.291253	0	0	0.0814726	0	0	0.00426485
TCGA-2Z-A9JI-01A	0	0.0242198	0.089025	0.109427	0	0.210019	0	0.0174052	0.0426674	0	0	0.0536803	0.0556685	0	0.0309773	0.287096	0.00335874	0	0.0300704	0	0	0.0463853
TCGA-2Z-A9JJ-01A	0	0	0	0.0347765	0	0.239587	0	0.00891754	0.0549908	0	0.0237448	0.019917	0.274046	0.0847012	0.00973356	0.0946484	0	0.0342954	0.120643	0	0	0
TCGA-2Z-A9JK-01A	0	0	0	0.0784009	0	0.178639	0	0	0.0501624	0	0	0.064245	0.0353989	0	0.101587	0.220874	0.1793	0	0.0851259	0	0	0.00626595
TCGA-2Z-A9JL-01A	0	0	0.120405	0.0427917	0	0.149095	0	0.0109912	0.049927	0	0	0.049433	0.00789579	0.244527	0.0114146	0.210992	0.00679908	0	0.0957287	0	0	0
TCGA-2Z-A9JM-01A	0.00269922	0.000839378	0	0.0778583	0	0.347454	0	0	0.0440166	0	0	0.0291004	0.0442615	0.0536978	0	0.270782	0.0422832	0.00148962	0.0469976	0	0	0.0385198
TCGA-2Z-A9JN-01A	0.0159803	0	0.00582468	0.0288037	0	0.366929	0	0	0.0901515	0	0	0.0770339	0.0316525	0	0.0447226	0.139878	0.0104221	0.0119467	0.176655	0	0	0
TCGA-2Z-A9JO-01A	0	0	0.00896626	0.0649232	0	0.207709	0	0.0143648	0.0317152	0.0115593	0	0.106651	0.00962812	0.0866064	0.0262226	0.411284	0.00621893	0	0.013427	0	0.000723795	0
TCGA-2Z-A9JP-01A	0.00142208	0	0.00271958	0.0758037	0	0.200656	0	0	0.0113314	0	0	0.0339342	0	0.22738	0.000253634	0.433452	0	0	0.0130471	0	0	0
TCGA-2Z-A9JQ-01A	0.00901254	0	0.000484854	0.0302295	0	0.347807	0	0	0.0658381	0	0	0.061526	0.0367851	0	0	0.252005	0.00624856	0.00985197	0.153956	0	0	0.0262559
TCGA-2Z-A9JR-01A	0.00842632	0	0	0.113263	0	0.228913	0	0	0.0189677	0	0	0.0316408	0.0112427	0.163306	0.00402705	0.388204	0	0	0.0287314	0	0	0.00327683
TCGA-2Z-A9JS-01A	0.0112009	0	0.00326063	0.0141928	0	0.224866	0	0	0.0319827	0	0	0.10349	0.0112169	0.0927937	0.0162131	0.219895	0.00738299	0	0.263505	0	0	0
TCGA-2Z-A9JT-01A	0	0	0	0.176003	0	0.218005	0	0	0.0667806	0	0	0.0597788	0.0314681	0.0244224	0.000634241	0.354561	0	0	0.0656788	0	0	0.00266819
TCGA-4A-A93W-01A	0	0	0.0274734	0.0831692	0	0.30939	0	0.0012588	0.0790399	0	0	0.103189	0.00991548	0.0144794	0.0066826	0.233118	0.00859198	0	0.123692	0	0	0
TCGA-4A-A93X-01A	0	0.115104	0	0.0389543	0	0.155229	0	0	0.0674506	0	0	0.0588624	0.047889	0.0963364	0.0319245	0.36578	0.00119028	0	0.0168439	0	0.00443589	0
TCGA-4A-A93Y-01A	0.0133635	0	0.0601105	0.0630729	0	0.0497371	0	0.00870308	0.033314	0.0349935	0	0.0551091	0	0.275485	0.0294436	0.361619	0	0	0.0150486	0	0	0
TCGA-5P-A9JU-01A	0	0.0194433	0	0.0158146	0	0.205016	0	0.00218608	0.0334132	0	0	0.0990776	0.150004	0	0.0254745	0.415698	0	0	0.0043738	0	0.0294989	0
TCGA-5P-A9JV-01A	0.0100841	0	0.00719326	0.153942	0	0	0	0	0.00579296	0	0.0492309	0.0497409	0.0178407	0.0371528	0.0267335	0.579539	0.00635347	0	0.0563967	0	0	0
TCGA-5P-A9JW-01A	0.0124243	0	0	0.116135	0	0.182112	0	0	0.053535	0	0	0.0562741	0.0219499	0.0589967	0.0207302	0.432017	0	0	0.0438842	0	0	0.00194151
TCGA-5P-A9JY-01A	0.00166855	0	0.0268357	0.140304	0	0.23005	0	0.000890098	0.026035	0	0	0.108154	0.0363816	0.0246021	0.106126	0.200109	0.000832151	0	0.0980116	0	0	0
TCGA-5P-A9JZ-01A	0	0	0	0.0592665	0	0.106507	0	0	0.0323936	0	0	0.0198731	0	0.233287	0.0123893	0.521647	0	0	0.0146365	0	0	0
TCGA-5P-A9K0-01A	1.77e-05	0	0	0.0893056	0	0.115479	0	0	0.0262351	0	0	0.0460317	0.00309003	0.232561	0.00771171	0.397663	0	0	0.0819048	0	0	0
TCGA-5P-A9K2-01A	0	0.00854409	0.0244365	0.0241398	0	0.170647	0	0.000543886	0.0252457	0	0	0.0711296	0.0176816	0.441755	7.44e-05	0.159339	0.00274462	0	0.0537189	0	0	0
TCGA-5P-A9K3-01A	0.000506817	0.0130468	0	0.115431	0	0.265616	0	0.00460716	0.0269576	0	0	0.0457909	0.0807664	0.0561338	0.0557537	0.27727	0	0.0238869	0.0342337	0	0	0
TCGA-5P-A9K4-01A	0	0	0	0.0189684	0	0.243988	0	0.00819658	0.0342178	0	0	0.0979477	0.00313518	0.0482153	0.00149566	0.349959	0	0	0.193877	0	0	0
TCGA-5P-A9K6-01A	0.00189897	0.00323219	0	0.0637789	0	0.180464	0	0	0.0507709	0	0	0.0338271	0.00604725	0.116444	0.00651186	0.477206	0.00485769	0.000308438	0.0546314	0	0	2.14e-05
TCGA-5P-A9K8-01A	0	0	0	0.0254086	0	0.0939917	0	0	0.0103468	0.00412186	0	0.0153459	0.224152	0	0.00783779	0.461888	0.00363842	0	0.153269	0	0	0
TCGA-5P-A9K9-01A	0.00611361	0	0	0.0389991	0	0.111871	0	0.0169177	0.0685462	0	0	0.0281436	0.0224756	0.227723	0.0555678	0.371637	0.0113033	0	0.0407017	0	0	0
TCGA-5P-A9KA-01A	0.0313754	0	0.156219	0.109876	0	0.292174	0	0	0.0177486	0	0	0.0611138	0.0178125	0.0049353	0.00694305	0.188565	0.0762306	0.00205113	0.0272182	0	0	0.00773711
TCGA-5P-A9KC-01A	0	0.0113249	0	0.0227604	0	0.154558	0	0	0.0332115	0	0	0.0674064	0.0223331	0.187761	0.00806845	0.436063	0	0	0.0553678	0	0	0.00114529
TCGA-5P-A9KE-01A	0	0	0.00289586	0.0780633	0	0.134389	0	0	0.0208186	0.025061	0	0.037515	0	0.26202	0.00230839	0.369165	0.00408265	0	0.063681	0	0	0
TCGA-5P-A9KF-01A	0	0.0015553	0.00288644	0.0692882	0	0.241806	0	0	0.0633868	0	0	0.0766267	0.00483428	0.199338	0	0.315969	0	0	0.0243088	0	0	0
TCGA-5P-A9KH-01A	6.36e-05	0	0	0.00703295	0	0.0577818	0	0	0.00995157	0.0430588	0.000363698	0.0545216	0.0605096	0.166139	0.084177	0.413843	0.0171074	0	0.0854508	0	0	0
TCGA-A4-7286-01A	0.000696351	0	0	0.0866086	0	0.114545	0	0	0.0342549	0.0161182	0	0.0332471	0.00966592	0.165262	0.0159991	0.446105	0	0	0.0742231	0	0	0.00327492
TCGA-A4-7287-01A	0.134834	0.0525169	0	0.1184	0	0.29071	0.0193764	0	0.0526391	0.013117	0	0.0690442	0.0110297	0.0219494	0.0249415	0.0886352	0.0447532	0.00548488	0.0525687	0	0	0
TCGA-A4-7288-01A	0	0.000290456	0	0.0127318	0	0.237569	0	0	0.0408247	0	0	0.0881772	0.0282343	0.026399	0.0158749	0.334452	0.0165577	0	0.198889	0	0	0
TCGA-A4-7583-01A	0.000412529	0	0	0.130281	0	0.332023	0	0.0117455	0.0611062	0	0	0.109897	0.0169925	0.0199128	0.0268217	0.165544	0	0	0.0966598	0	0	0.0286041
TCGA-A4-7584-01A	0.00974104	0	0.018478	0.0396122	0	0.135778	0	0	0.0515442	0	0	0.0589256	0.0192119	0.0344643	0.0113098	0.253521	0	0	0.342113	0	0	0.0253014
TCGA-A4-7585-01A	0.0728359	0	0.00849124	0.205029	0	0.145373	0.00768756	0.0148597	0.0243811	0	0	0.0283445	0.0183914	0.103347	0.0864483	0.22551	0.015571	0	0.0411371	0	0	0.00259289
TCGA-A4-7732-01A	0	2.24e-05	0.00274401	0.0221748	0	0.13312	0	0	0.0146284	0	0	0.0318915	0.0272625	0	0.00475312	0.388857	0	0.00467117	0.369875	0	0	0
TCGA-A4-7734-01A	0.00527163	0	0.0141505	0.0374224	0	0.489244	0	0	0	0	0	0.0150014	0.0547378	0	0.0170109	0.185935	0.113919	0	0.0673077	0	0	0
TCGA-A4-7828-01A	0.0898317	0	0.00893146	0.0012615	0	0.353621	0	0	0.0524461	0	0	0.031839	0.117416	0	0.0883785	0.120147	0.00363164	0.00772817	0.0619982	0	0	0.0627695
TCGA-A4-7915-01A	0.0390282	0	0.0108066	0.270941	0	0.144191	0.115726	0	0.0299046	0.006423	0.00482878	0	0	0.0280485	0.0689245	0.163795	0.000461801	0	0.093369	0	0	0.0235529
TCGA-A4-7996-01A	0.00423006	0	0.000989064	0.0647809	0	0.255245	0	0	0	0.00644365	0	0.023333	0.0747036	0.178192	0.0135877	0.28806	0.0107545	0	0.0479592	0	0	0.0317213
TCGA-A4-7997-01A	0	0.00086915	0	0.0460103	0	0.174233	0	0	0.0119027	0	0	0.0565803	0.214174	0.057006	0.0196317	0.244269	0	0	0.155251	0	0	0.0200739
TCGA-A4-8098-01A	0.0401848	0	0	0.119875	0	0.210684	0	0.0119108	0.128386	0	0	0.0592033	0.0793708	0.00506021	0.146674	0.138774	0.0148126	0	0.0450653	0	0	0
TCGA-A4-8310-01A	0	5.5e-05	0.00675494	0	0	0.207886	0	0	0.0164882	0.0066352	0	0.00657134	0.196616	0.0020582	0.0119804	0.440568	0	0.0203009	0.0840863	0	0	0
TCGA-A4-8311-01A	0.00809971	0	0.022908	0.0711475	0	0.428551	0	0	0.0265215	0	0.0571118	0.0192289	0.0392658	0	0.00103972	0.201551	0.000934411	0.00234762	0.0989875	0	0	0.0223053
TCGA-A4-8312-01A	0.0330577	0	0	0.0557635	0	0.327804	0	0.0358822	0.0142536	0	0.0294889	0.0110078	0.0704676	0	0.085352	0.146271	0.0305806	0	0.145447	0	0.0134015	0.00122234
TCGA-A4-8515-01A	0.0459249	0	0	0.0360313	0	0.262322	0	0	0.0178839	0	0	0.0729789	0.116995	0	0.0227594	0.311534	0	0	0.113571	0	0	0
TCGA-A4-8516-01A	0	0	0	0.0743701	0	0.20945	0	0.00151265	0.049055	0	0	0.0539507	0.000749559	0.166435	0.00996654	0.356484	0.00242889	0	0.0685652	0.00234682	0	0.00468472
TCGA-A4-8517-01A	0	0.000626133	0.00822966	0.0424163	0	0.160118	0	0.00117336	0.019055	0	0	0.081091	0.0312121	0.192834	0.00368262	0.303229	0	0	0	0.140359	0.00850204	0.00747122
TCGA-A4-8518-01A	0.0551413	0	0.0100067	0.0295285	0	0.284095	0	0	0.00837405	0.00377614	0	0.0202217	0	0.201276	0.0627568	0.220289	0.00690229	0	0.0615746	0	0	0.0360574
TCGA-A4-8630-01A	0.0119499	0	0.0133324	0.0682946	0	0.212782	0	0	0.0322427	0	0	0.0898248	0.039756	0.127103	0.0150198	0.224926	0	0	0.164769	0	0	0
TCGA-A4-A48D-01A	0.000140593	0	0	0.0520593	0	0.0917086	0	0	0.00837424	0.0205301	0	0.0209112	0	0.228501	0.0189285	0.512454	0	0	0.0448031	0	0	0.0015894
TCGA-A4-A4ZT-01A	0.00775095	0	0	0.0715676	0	0.321159	0	0	0.0186173	0.00418308	0	0.104281	0.0438709	0.0319952	0.0277654	0.20645	0.00718408	0	0.155175	0	0	0
TCGA-A4-A4ZT-11A	0.0810381	0	0.00632578	0.0386164	0	0.297994	0	0	0.116532	0	0	0.166834	0.0232947	0	0.00870088	0.117359	0	0	0.143306	0	0	0
TCGA-A4-A57E-01A	0.00202309	0	0	0.0435944	0	0.112764	0	0	0.0779222	0	0	0.0566081	0.0710584	0.294461	0.0282831	0.222944	0.00838577	0.00332808	0.0209493	0	0.0562997	0.00137827
TCGA-A4-A57E-11A	0.0944758	0	0.0260812	0.0711512	0	0.169747	0	0	0.0671012	0	0	0.161575	0.0355622	0	0.00947148	0.212384	0.0214332	0	0.117947	0	0.0130714	0
TCGA-A4-A5DU-01A	0.00128936	0	0.0542298	0.0912934	0	0.37925	0	0.00351245	0.0527271	0	0.0500525	0	0.0185591	0.00895227	0.0142407	0.316074	0	0	0.00833151	0	0	0.00148816
TCGA-A4-A5XZ-01A	0.00207376	0.00247621	0.000354911	0.056239	0	0.0713967	0	0	0.0150927	0.0180875	0	0.0347561	0.000756612	0.0428011	0.0134845	0.656196	0	0	0.0843494	0	0	0.00193591
TCGA-A4-A5Y0-01A	0.093021	0	0.0138919	0.0691208	0	0.233699	0	0	0.0646659	0	0	0.106306	0.0392189	0.00900906	0.0539952	0.196448	0	0.0655156	0.0551096	0	0	0
TCGA-A4-A5Y1-01A	0.0311577	0.0822928	0	0.0371251	0	0.145043	0	0	0.0201412	0.0292005	0	0.0394641	0.0607357	0	0.0749357	0.406681	0.0080283	0	0.0651955	0	0	0
TCGA-A4-A6HP-01A	0	0	0	0.140782	0	0.189567	0	0	0.0565461	0	0	0.0531366	0.0941155	0.00518207	0.00548673	0.307309	0.00871228	0	0.138549	0	0	0.000613548
TCGA-A4-A772-01A	0	0.00452975	0	0.0544568	0	0.193502	0	0	0.0269773	0.002192	0	0.0390159	0	0.274958	0.0113649	0.324421	0	0	0.066475	0	0	0.00210709
TCGA-A4-A7UZ-01A	0.000547221	0	0.0466427	0.315187	0	0.133461	0	0.0326408	0.0414651	0.00633529	0	0.077496	0.00642847	0.0277815	0.100514	0.0929307	8.64e-05	0	0.0764717	0	0	0.0420123
TCGA-AL-3466-01A	0.114489	0	0.00666532	0.207811	0	0.216515	0	0	0.0526774	0.0141504	0	0	0.0564784	0.0390011	0.0910845	0.105743	0.0358637	0	0.0595215	0	0	0
TCGA-AL-3467-01A	0.176968	0	0.0239444	0	0	0.347031	0	0	0	0	0.0107743	0.130108	0.0504645	0.0765781	0.0100062	0	0	0	0.174125	0	0	0
TCGA-AL-3468-01A	0	0	0.0428584	0.0362182	0	0.315253	0	0	0.0124396	0	0	0.0307081	0.0274671	0.176302	0.00482466	0.174721	0	0	0.179207	0	0	0
TCGA-AL-3471-01A	0.0396851	0	0.0372495	0.0724154	0	0.508706	0	0	0	0	0.0196545	0.0320996	0.0338857	0.0136748	0.00139285	0.0596249	0	0.00304055	0.178571	0	0	0
TCGA-AL-3472-01A	0.0371121	0	0.0354002	0.120213	0	0.347732	0	0.00649665	0.0512651	0	0	0.0779307	0.00786652	0.0151818	0.00172864	0.178776	0	0	0.120298	0	0	0
TCGA-AL-3473-01A	0	0	0.00502725	0.62698	0	0	0	0.0360699	0.0349155	0.0614874	0	0.0722112	0	0	0.0381753	0.115832	0.00317781	0	6.12e-05	0	0	0.00606234
TCGA-AL-7173-01A	0.0355745	0.00298914	0.0244358	0.128301	0	0.144638	0	0.013952	0.0795033	0.0126283	0	0.0813453	0.0421797	0.12966	0.084653	0.10217	0.0306809	0	0.0822067	0	0	0.00508332
TCGA-AL-A5DJ-01A	0	0	0.0982728	0.375962	0	0	0	0.0278597	0.145597	0.116117	0	0.131563	0	0.0494784	0.0230458	0.00810392	0.004362	0	0.013237	0	0	0.00640094
TCGA-AT-A5NU-01A	0.0772198	0	0.0176472	0.0606531	0	0.316351	0	0	0.0554729	0	0	0.0709917	0.0156976	0.0137478	0.013448	0.19528	0.00626311	0	0.157228	0	0	0
TCGA-B1-5398-01A	0.00435305	0	0	0.312426	0	0.0351563	0	0.00642771	0.0571849	0	0	0.0191359	0.0224272	0.0925668	0.023058	0.422323	0	0	0	0	0	0.0049416
TCGA-B1-7332-01A	0.0125449	0	0.00585346	0.0205107	0	0.231635	0	0	0.0254048	0.0180112	0	0.0434631	0.00155483	0.275901	0.0164348	0.264684	0	0	0.0840024	0	0	0
TCGA-B1-A47M-01A	0.0132301	0	0	0.0545794	0	0.215136	0	0.00402078	0.055903	0	0	0.0637363	0.00679499	0.0950155	0.0323921	0.147617	0	0	0.0332313	0	0	0.278344
TCGA-B1-A47N-01A	0.0111646	0	0.0132843	0.0960006	0	0.532222	0	0.00727104	0.0322572	0	0	0.0695542	0.0271969	0	0.0057708	0.172	0	0	0.0332781	0	0	0
TCGA-B1-A47O-01A	0	0.00653104	0.00866892	0.0472126	0	0.171099	0	0.00427039	0.0743705	0	0	0.0421421	0.0263002	0.171924	0.00983125	0.411787	0	0	0.0210011	0	0	0.00486203
TCGA-B1-A654-01A	0.0250814	0	0.0343204	0.0543631	0	0.246613	0	0.020832	0.0771624	0	0	0.0528722	0.0203677	0	0.0306943	0.220304	0.0884883	0	0.128901	0	0	0
TCGA-B1-A655-01A	0.00140483	0	0	0.00223003	0	0.151375	0	0.00150438	0.00181992	0.00673859	0	0.0179136	0.16178	0.213438	0.0300348	0.393565	0	0	0.00950416	0	0	0.00869151
TCGA-B1-A656-01A	0.00689401	0.00942481	0	0.113374	0	0.109865	0	0	0.0469047	0	0	0.0569001	0.00195869	0.310091	0.0175264	0.286778	0	0	0.0388836	0	0	0.00139908
TCGA-B1-A657-01A	0.00605963	0.000681874	0	0.0991305	0	0.29816	0	0	0.04464	0	0	0.0313729	0.0195268	0.0729084	0.00665518	0.349188	3.88e-06	0	0.0498266	0	0	0.0218465
TCGA-B3-3925-01A	0.0155739	0	0	0.0121528	0	0.327428	0	0	0.0201703	0	0.0353369	0	0.0629169	0	0.0128982	0.431957	0	0	0.0623786	0	9.33e-05	0.019094
TCGA-B3-3926-01A	0.00458524	0	0.0128564	0.0250339	0	0.441583	0	0	0	0	0.00049883	0.0517794	0.213527	0	0.0288351	0.174805	0	0.00263127	0.0358573	0	0	0.00800726
TCGA-B3-4103-01A	0.012794	0	0.00304514	0.01391	0	0.150293	0	0	0.0397028	0	0	0.0281284	0.00898007	0.198325	0.0270687	0.363802	0.0307362	0	0.119395	0	0	0.00381996
TCGA-B3-4104-01A	0.00828713	0	0.028675	0.0429174	0	0.0828723	0	0.120499	0.0304772	0.0484351	0	0	0	0.209407	0.058823	0.260769	0	0.0191918	0.0755542	0	0	0.0140919
TCGA-B3-8121-01A	0.0388274	0	0.0059594	0.030638	0	0.111789	0.0216938	0.0123391	0.0234275	0.0036602	0.0191907	0.00931393	0.0102612	0.155075	0.0753373	0.336793	0	0	0.079552	0	0	0.0661417
TCGA-B3-A6W5-01A	0.00116624	0	0.00161592	0.0638022	0	0.182648	0	0.000882022	0.0456079	0	0	0.0304996	0.026172	0.0509384	0	0.230697	0.0075252	0.00199905	0.356446	0	0	0
TCGA-B9-4113-01A	0.0229451	0	0	0.068761	0	0.151028	0	0	0.0144388	0.0222568	0	0.0116257	0.00512122	0.0338384	0.010047	0.501774	0	0	0.151557	0	0	0.00660735
TCGA-B9-4115-01A	0	0	0.00372657	0.0214559	0	0.255477	0	0	0	0	0.0272431	0	0.00571893	0.0998287	0.002146	0.462134	0	0	0.117271	0	0	0.00499839
TCGA-B9-4115-11A	0.0734303	0	0.0188365	0.0662044	0	0.268906	0	0	0.00130052	0	0	0.0562095	0.0279657	0.0189312	0.0863724	0.213738	0.017194	0	0.150911	0	0	0
TCGA-B9-4116-01A	0	0.0216959	0.00110953	0.0562536	0	0.175661	0	0.0310917	0.0649528	0	0	0.13337	0.0186393	0.0184319	0.0300193	0.161589	0.129822	0	0.157364	0	0	0
TCGA-B9-4117-01A	0.00488625	0	0.0129662	0.0717363	0	0.130444	0	0	0.000177531	0	0	0.0366832	0.000129572	0.0777971	0.0208115	0.616107	0	0	0.00455356	0.0111897	0	0.0125183
TCGA-B9-4617-01A	0	0	0.00926905	0.127233	0	0.341108	0	0	0	0	0	0.0529616	0.0563994	0	0.00279153	0.119934	0.0146343	0.00705917	0.265719	0	0	0.00289069
TCGA-B9-5155-01A	0.0652867	0	0	0	0	0.362524	0	0	0	0	0	0.0670844	0.0120174	0.0190877	0.00841996	0.0622918	0.00398523	0	0.399303	0	0	0
TCGA-B9-5156-01A	0.0122454	0	0.00145876	0.074738	0	0.167917	0	0	0.00190511	0	0	0.0256199	0.0602417	0.183221	0.00630507	0.317623	0	0	0.100906	0	0	0.0478198
TCGA-B9-7268-01A	0.0405526	0	0.0190452	0.0187105	0	0.171259	0	0	0.0440961	0	0	0.0618339	0.0340555	0	0.0149718	0.487891	0	0	0.0970971	0	0	0.0104871
TCGA-B9-A44B-01A	0	0	0	0.0669054	0	0.267879	0	0.0236858	0	0	0	0.174963	0.0485807	0.0384159	0.132235	0.194391	0	0	0.0520238	0	0	0.000920594
TCGA-B9-A5W7-01A	0.00996043	0	0.00165578	0.0251418	0	0.152628	0	0	0.026246	0.00793044	0	0	0.0034823	0.349629	0.0129056	0.222707	0	0	0.156589	0	0	0.031126
TCGA-B9-A5W8-01A	0.0140047	0	0.00382364	0.109092	0	0.173137	0	0	0.0632157	0	0	0.0381039	0	0.0906581	0.0337001	0.406476	0	0	0.0317119	0	0	0.0360772
TCGA-B9-A5W9-01A	0.0457382	0	0.0287447	0.0180473	0	0.499789	0	0	0	0	0.00810657	0.02243	0.0154178	0	0.039282	0.240637	0.00202666	0.0111728	0.0686075	0	0	0
TCGA-B9-A69E-01A	0	0	0	0.198	0	0.187436	0	0	0.0424017	0.02746	0	0.0341328	0.113341	0.0522099	0.0636138	0.2506	0.00172589	0	0.0290784	0	0	0
TCGA-B9-A8YH-01A	0.00337286	0	0.00549671	0.0458173	0	0.167624	0	0	0.00364012	0	0.00981827	0	0	0.0886405	0.0140608	0.489777	0.00240507	0	0.169347	0	0	0
TCGA-B9-A8YI-01A	0	0	0	0.0861036	0	0.327324	0	0	0.00597287	0	0	0.0182836	0.0222569	0.017993	0.0184339	0.428176	0.0130207	0	0.0605573	0	0	0.00187835
TCGA-BQ-5875-01A	0.0162438	0	0	0.0282464	0	0.116055	0	0	0.0398592	0	0	0.0267822	0.105589	0.293265	0.0493366	0.29812	0	0	0	0.000204565	0.0149659	0.0113323
TCGA-BQ-5875-11A	0.03757	0	0	0.0704023	0	0.275606	0	0	0.0872953	0	0	0.131202	0.0408738	0	0.0545721	0.120598	0.0438471	0	0.138032	0	0	0
TCGA-BQ-5876-01A	0	0.0103943	0.000888013	0.0173631	0	0.259576	0	0	0.0221153	0	0	0.0966631	0.0332703	0.145858	0.0441039	0.250104	0.0118546	0	0.0955124	0	0.0122966	0
TCGA-BQ-5877-01A	0	0	0	0.0955994	0	0.168934	0	0.00945156	0.0180566	0	0	0.053059	0.18726	0.00164285	0.0790924	0.289476	0.014012	0	0.0575364	0	0	0.0258806
TCGA-BQ-5877-11A	0.0871396	0	0.0307901	0.0379096	0	0.319535	0	0	0	0	0	0.0829537	0.105009	0.00110368	0.0663261	0.182115	0.0349952	0	0.0404488	0	0.00907093	0.00260337
TCGA-BQ-5878-01A	0	0.000308573	0.0065481	0.0818969	0	0.276806	0	0	0.107272	0	0	0.0789495	0.0721515	0.0233317	0.0273871	0.230482	0.0192191	0	0.0756482	0	0	0
TCGA-BQ-5878-11A	0.0456829	0	0.00666078	0.0353741	0	0.230846	0	0	0.0249912	0	0	0.113253	0.0416447	0.0067962	0.212874	0.158285	0.0545079	0	0.0690844	0	0	0
TCGA-BQ-5879-01A	0.0567041	0	0.00504368	0.0300657	0	0.110005	0.085644	0	0.0063391	0	0	0.01476	0.00789798	0.0503632	0.0197606	0.190705	0.014407	0	0.335964	0	0.0455051	0.0268356
TCGA-BQ-5879-11A	0.188776	0	0.0175964	0.058261	0	0.186298	0	0	0.0290636	0	0	0.0603748	0.0771849	0	0.0666851	0.229734	0.013737	0	0.0220205	0	0.0270622	0.0232055
TCGA-BQ-5880-01A	0.018397	0	4.38e-05	0.219725	0	0.179797	0	0	0.0673394	0.00436894	0	0.0814479	0.0162936	0.120319	0.0537884	0.180709	0.000652469	0	0.0571188	0	0	0
TCGA-BQ-5881-01A	0.00666413	0	0	0.0937878	0	0.167256	0	0	0.0229738	0.00263124	0	0.0585153	0	0.209733	0.0115921	0.42627	0	0	0	0	0	0.000575914
TCGA-BQ-5882-01A	0.0323022	0	0.0079831	0.521508	0	0.033418	0	0.0305259	0.0855165	0.06684	0	0.0500955	0.00305932	0.00800647	0.0880594	0.0349327	0.0143232	0	0.0167381	0	0	0.00669171
TCGA-BQ-5882-11A	0.178902	0	0.0220019	0.014337	0	0.222208	0	0	0.01392	0	0	0.0549245	0.0587729	0.0108045	0.0680362	0.176294	0.0202659	0	0.121785	0	0.0201642	0.0175845
TCGA-BQ-5883-01A	0.0105903	0	0.00732353	0.0196015	0	0.400278	0	0	0.0352791	0.00264265	0	0.0336328	0.0330247	0	0.0766699	0.222581	0.00606492	0.00650072	0.14581	0	0	0
TCGA-BQ-5884-01A	0.0256662	0	0	0.0410668	0	0.247842	0	0	0.00844435	0.0470178	0	0.0256571	0.0636501	0.0808066	0.0271222	0.381159	0.0402246	0	0.00999419	0	0	0.00134863
TCGA-BQ-5884-11A	0.150712	0	0.0628468	0.151425	0	0.283789	0	0	0.0259667	0.00254705	0	0.0695687	0.0238146	0	0.032155	0.156091	0.012341	0	0.0254337	0	0.00330968	0
TCGA-BQ-5885-01A	0.00575079	0	0.0226147	0.115943	0	0.272844	0	0	0.00982018	0.0109954	0	0.100821	0.100548	0	0.00571511	0.262821	0.00927174	0	0.0828554	0	0	0
TCGA-BQ-5886-01A	0.00075034	0.00436559	0.00446652	0.0837511	0	0.173041	0	0	0.059394	0	0	0.0867988	0.0174718	0.213494	0.0297498	0.244995	0	0	0.0817221	0	0	0
TCGA-BQ-5887-01A	0.00712451	0	0	0.11506	0	0.199005	0	0	0.0382821	0	0	0.0147563	0.0137365	0.191331	0.0380432	0.326813	0.00492591	0	0.0463288	0	0	0.00459398
TCGA-BQ-5887-11A	0.123866	0	0.00546218	0.085973	0	0.216399	0	0	0.100518	0	0	0.169836	0.101638	0	0.0260899	0.126833	0	0.00476714	0.0377757	0	0.000842538	0
TCGA-BQ-5888-01A	0.0334152	0.0316378	0	0.13745	0	0.176931	0	0.0101583	0.167606	0	0	0.0779666	0.0483825	0.0523856	0.0473931	0.156251	0	0	0.0424689	0	0	0.0179549
TCGA-BQ-5888-11A	0.13637	0	0	0.10538	0	0.284145	0	0.00934622	0.100527	0	0	0.0901531	0.0125089	0.0298306	0.0312207	0.0971852	0.0206193	0	0.0827135	0	0	0
TCGA-BQ-5889-01A	0.0625973	0	0	0.191228	0	0.169725	0.000827297	0	0.0899283	0	0	0.0635993	0.0556596	0.0390122	0.10097	0.117785	0.0167951	0	0.0888902	0	0	0.00298305
TCGA-BQ-5890-01A	0.00613514	0	0	0.1624	0	0.0978714	0	0.0161736	0.0560726	0	0	0.0808555	0.035896	0.228277	0.0537154	0.256767	0	0	0.00352973	0	0.00230763	0
TCGA-BQ-5890-11A	0.0957153	0	0	0.146997	0	0.204307	0	0	0.0309269	0.00236038	0	0.0809267	0.0475884	0.0560262	0.0717147	0.131377	0.0277202	0	0.0921636	0	0	0.0121761
TCGA-BQ-5891-01A	0.0504784	0	0.00150545	0.0697733	0	0.19655	0	0	0.0588339	0	0	0.0833214	0.14288	0	0.0376506	0.235409	0	0.0105835	0.110392	0	0	0.00262345
TCGA-BQ-5891-11A	0.0593728	0	0.0216464	0.0574338	0	0.372492	0	0	0.0517555	0	0	0.0766412	0.035177	0.000195961	0.0876435	0.181827	0.0100155	0	0.0295098	0	0.0162901	0
TCGA-BQ-5892-01A	0.0024048	0	0.00945657	0.402595	0	0.124874	0	0.0384665	0.0254039	0.00973186	0	0.041953	0.0141981	0.00328206	0.0768105	0.214638	0.00409308	0	0.0305432	0	0	0.00154939
TCGA-BQ-5893-01A	0.0334861	0	0.0139141	0.115569	0	0.285331	0	0	0.0526704	0	0	0.0996952	0.0352221	0.0240848	0.0797188	0.108574	0	0.00705412	0.142033	0	0	0.00264858
TCGA-BQ-5894-01A	0.0322077	0	0.00981001	0.152087	0	0.209056	0	0	0.11043	0	0	0.0349947	0.00769302	0.0996313	0.143439	0.130964	0.00546943	0	0.0626972	0	0	0.0015213
TCGA-BQ-5894-11A	0.193632	0	0.0590779	0.010601	0	0.243617	0	0	0	0.0240231	0	0.0284639	0.0369725	0	0.0208774	0.175757	0.00936261	0	0.0701578	0	0	0.127457
TCGA-BQ-7044-01A	0.0338852	0	0.0176336	0.137115	0	0.322049	0	0.0332764	0.0475727	0	0	0.0853579	0.00013438	0.0456575	0.0464281	0.175399	0	0.00874021	0.0467513	0	0	0
TCGA-BQ-7044-11A	0.100005	0	0.0257845	0.0936827	0	0.308521	0	0	0.0301624	0.0283249	0	0.10945	0.0543082	0	0.0586682	0.150555	0	0	0.0179052	0.0226324	0	0
TCGA-BQ-7045-01A	0.000355076	0	0.0120406	0.199418	0	0.127282	0	0.00718755	0.0402315	0	0	0.0425236	0.0125701	0.125902	0.0479065	0.258849	0	0.0128239	0.0940525	0	0	0.0188577
TCGA-BQ-7045-11A	0.0882893	0	0.10257	0.126833	0	0.174518	0.000461101	0	0.028213	0.00866914	0	0.000410292	0.117576	0	0.0389391	0.151648	0	0.00263155	0.110103	0.0179401	0	0.0311986
TCGA-BQ-7046-01A	0	0.000985479	0.00393199	0.0412688	0	0.0874425	0	0	0.0303316	0	0	0.037647	0	0.298324	0.0206444	0.440808	0	0	0.0386166	0	0	0
TCGA-BQ-7046-11A	0.0554324	0	0.0309568	0.0317265	0	0.29312	0	0	0.00201509	0	0	0.0772137	0.0538418	0.0205161	0.157464	0.138712	0.0312981	0	0.104773	0	0.00292994	0
TCGA-BQ-7048-01A	0.0194676	0	0	0.0718627	0	0.281765	0	0.00266261	0.0195756	0.00846909	0	0.0232962	0.084767	0.0334194	0.0540289	0.326426	0.00283013	0	0.0678029	0	0	0.00362691
TCGA-BQ-7049-01A	0	0.0161785	0.105677	0.0521219	0	0.328288	0	0	0.0677639	0	0	0.0672209	0.034369	0.00917263	0.0252716	0.0822701	0.0508256	0	0.0939221	0	0	0.0669184
TCGA-BQ-7050-01A	0.0263847	0	0	0.0877246	0	0.20369	0	0.0193899	0.0845758	0	0	0.0515489	0.00989076	0.144931	0.0423603	0.278519	0.0133673	0	0.0376172	0	0	0
TCGA-BQ-7051-01A	0.0324874	0	0.0239881	0	0	0.316191	0	0	0.0326286	0	0	0.09745	0.019002	0	0.0166516	0.33501	0	0.00404829	0.122272	0	0	0.000270866
TCGA-BQ-7051-11A	0.244745	0	0.0350299	0.0541835	0	0.195881	0	0	0.0192195	0	0	0.0678191	0.0294218	0	0.104368	0.139353	0.0255697	0	0.0844085	0	0	0
TCGA-BQ-7053-01A	0.0242003	0	0.00554803	0.151192	0	0.20225	0	0.0494786	0.0885965	0	0	0.0432734	0.0370598	0.135959	0.088648	0.162841	0.00549946	0	0.00545506	0	0	0
TCGA-BQ-7055-01A	0	0	0.0139662	0.0662725	0	0.139646	0	0	0.00350684	0	0	0.10809	0.0699276	0.081334	0.0101007	0.473294	0.00279456	0.0064567	0.0160925	0	0.00851838	0
TCGA-BQ-7055-11A	0.25758	0	0.018967	0.0873649	0	0.254813	0	0	0.0309283	0	0	0.106806	0.0549349	0.0386747	0.0370584	0.0799457	0	0	0.0291196	0	0.00380684	0
TCGA-BQ-7056-01A	0.017831	0	0	0.0787315	0	0.194574	0	0.0268404	0.0368101	0	0	0.0788974	0.149741	0.0286466	0.0201154	0.285448	0	0	0.0714582	0	0.0109077	0
TCGA-BQ-7058-01A	0.0249795	0	0.0102048	0.135815	0	0.190139	0	0.0222834	0.0793689	0	0	0.0973138	0.0227193	0.0417055	0.14269	0.165952	0.0189335	0	0.0478953	0	0	0
TCGA-BQ-7059-01A	0.0160063	0	0	0.0452159	0	0.0812307	0	0	0.013182	0.0102062	0	0.0227035	0	0.33407	0.0169579	0.406548	0.0187144	0	0.0324018	0	0	0.00276338
TCGA-BQ-7059-11A	0.0874969	0	0.0250424	0.0620972	0	0.267543	0	0	0.0173389	0.00849192	0	0.113604	0.0700138	0.00419754	0.105859	0.14674	0.0425105	0	0.0490651	0	0	0
TCGA-BQ-7060-01A	0.00854432	0	0.00124295	0.0861764	0	0.20527	0	0	0.0183708	0.0162029	0	0.0192665	0.030794	0.0701156	0.0176201	0.472269	0	0	0.0516337	0	0	0.00249446
TCGA-BQ-7061-01A	0.0169784	0	0	0.0596427	0	0.203356	0	0.00455248	0.0206829	0	0	0.0346649	0.0926227	0.086541	0.0793603	0.343613	0.022632	0	0.0220479	0	0	0.0133061
TCGA-BQ-7061-11A	0.0986849	0	0.00634103	0.0810988	0	0.308049	0	0	0.0303942	0	0	0.124449	0.0363548	0	0.00562419	0.207957	0	0.0555703	0.0409509	0	0.00452623	0
TCGA-BQ-7062-01A	0.0134012	0	0	0.143719	0	0.196795	0	0.00140581	0.0237224	0	0	0.0424235	0	0.239849	0.00242721	0.292263	0	0	0.0439941	0	0	0
TCGA-DW-5560-01A	0.0412965	0	0.0320539	0.148589	0	0.230577	0	0.00712522	0.08624	0	0	0.0377817	0.0177661	0	0.00561463	0.29272	0.00335319	0	0.0968828	0	0	0
TCGA-DW-5561-01A	0	0	0.00128947	0.109352	0	0.322576	0	0.00474074	0.0690014	0.00507967	0	0.12529	0.0522806	0.0488124	0.0105117	0.121952	0.00864782	0	0.120466	0	0	0
TCGA-DW-7834-01A	0.00624953	0	0	0.138885	0	0.141647	0	0	0.0729708	0	0	0.00763335	0.00266979	0.200381	0.00818681	0.368397	0	0.00409637	0.0422211	0	0	0.00666293
TCGA-DW-7836-01A	0.0177337	0	0	0.0192801	0	0.453151	0	0	0.0397605	0	0	0.0374992	0.0762383	0	0.0216353	0.155664	0.0126031	0.00453293	0.160045	0	0	0.00185616
TCGA-DW-7837-01A	0.00749928	0	0	0.0587116	0	0.393379	0	0	0.0268338	0.00855997	0	0.000853537	0.0450139	0.0791941	0.0211519	0.233121	0.00392506	0	0.100048	0	0	0.021709
TCGA-DW-7838-01A	0.0272348	0	0	0.0339553	0	0.120391	0.00498013	0	0.0501371	0.0204527	0	0	0	0.341924	0.0273619	0.331733	0.0198348	0	0.0153661	0	0	0.00663019
TCGA-DW-7839-01A	0.0561246	0	0.0106488	0.0884244	0	0.343434	0	0	0.100576	0	0	0.0857225	0.00571944	0.0826064	0.00838307	0.00680337	0.000682133	0	0.210875	0	0	0
TCGA-DW-7840-01A	0	0	0.00190232	0.128356	0	0.323968	0	0.000330593	0.0461572	0	0	0.0606836	0.0554425	0.0223682	0.00566939	0.183787	0.00749943	0	0.163837	0	0	0
TCGA-DW-7841-01A	4.28e-05	0	0	0.137758	0	0.464863	0	0	0.0201025	0	0	0.0374988	0.0311313	0.0176253	0.0370994	0.122596	0.0137459	0	0.104607	0	0	0.0129311
TCGA-DW-7842-01A	0	0	0	0.0192148	0	0.49191	0	0	0.0215615	0	0	0.0421581	0.0291026	0	0.00322385	0.227378	0.00447516	0	0.160977	0	0	0
TCGA-DW-7963-01B	0.0178928	0	0.0070333	0.104146	0	0.249563	0	0	0.0400774	0	0	0.00941972	0	0.229177	0.0215142	0.257513	0.00183889	0	0.0502004	0	0	0.0116242
TCGA-DZ-6131-11A	0.105657	0	0.0350659	0.0306966	0	0.405751	0	0	0.0334988	0	0	0.0539351	0.0416479	0	0.0410212	0.241359	0	0	0.00173741	0	0	0.00963029
TCGA-DZ-6132-01A	0.0136355	0	0	0.0759736	0	0.0611234	0	0.00631899	0.0100188	0.0203639	0	0.0102621	0	0.385414	0.0216576	0.359839	0	0	0.0288228	0	0	0.00657062
TCGA-DZ-6132-11A	0.0268609	0	0	0.101816	0	0.128446	0	0	0.08249	0	0	0.0714547	0.0614537	0.174215	0.0348956	0.139051	0.0553062	0	0.124011	0	0	0
TCGA-DZ-6133-01A	0.0342056	0	0.0093749	0.0975725	0	0.279315	0	0	0.0725899	0	0	0.1019	0.0263322	0.000666623	0.00662053	0.266526	0.00301996	0	0.101877	0	0	0
TCGA-DZ-6133-11A	0.00278886	0	0.0218951	0.0885096	0	0.211926	0	0	0.0205452	0.00153497	0	0.194002	0.0704153	0.0386291	0.0677716	0.212723	0.00936109	0	0	0.0493773	0.0105211	0
TCGA-DZ-6134-01A	0.0432024	0.00269833	0	0.113644	0	0.178817	0	0	0.0602487	0	0	0.0125952	0.024645	0.1502	0.0372617	0.295862	0.00931001	0	0.0507167	0	0	0.0207987
TCGA-DZ-6134-11A	0.0749067	0.020378	0.0647715	0.089126	0	0.255845	0	0	0.0822674	0	0	0.103909	0.0417605	0.0457968	0.0395294	0.078237	0.0110251	0	0.0924473	0	0	0
TCGA-DZ-6135-01A	0	0.00864943	0.177384	0.0763393	0	0.189456	0	0	0.0902756	0	0	0.0894462	0.0152534	0	0.0124915	0.16376	0.105751	0	0.0699198	0	0	0.00127426
TCGA-EV-5901-01A	0.031024	0	0.0553116	0.0627313	0	0.322261	0	0	0.0473789	0	0	0.0398397	0.0377748	0.0272313	0.00550669	0.185803	0.0956558	0.00822079	0.0766124	0	0	0.00464881
TCGA-EV-5902-01A	0.0572811	0	0.0190297	0	0	0.242532	0	0	0.0991371	0	0	0.0971505	0.0174315	0.205011	0	0.145002	0	0	0.117425	0	0	0
TCGA-EV-5903-01A	0.0393848	0	0.0140891	0.0689811	0	0.367628	0	0	0.0368038	0	0	0.0269133	0.0311462	0.0571813	0.00730919	0.235312	0.00173466	0.00112254	0.081404	0	0	0.0309904
TCGA-F9-A4JJ-01A	0.102017	0	0.0406719	0.273371	0	0.181766	0.0175333	0.0210573	0.110925	0	0	0.00719843	0.0156988	0.0194214	0.070032	0.0737963	0	0	0.0614981	0.00501297	0	0
TCGA-F9-A7Q0-01A	0.0630834	0	0.0192164	0.152284	0	0.282953	0	0.018683	0.0563518	0	0	0.0992094	0.0133898	0	0.00659836	0.0744839	0.00251782	0	0.207826	0	0	0.003403
TCGA-F9-A7VF-01A	0.0134362	0	0.00729591	0.195416	0	0.233942	0	0	0.0577766	0	0	0.124448	0.0383163	0.111899	0.00525776	0.0797906	0	0	0.132421	0	0	0
TCGA-F9-A8NY-01A	0.0434538	0	0.0300238	0.303083	0	0.158422	0	0.0205294	0.110597	0	0	0.123527	0.00805159	0	0.0548585	0.0626306	0.00630825	0	0.0785154	0	0	0
TCGA-F9-A97G-01A	0.0338527	0	0	0.0684226	0	0.136462	0	0.00108778	0.00792274	0.00118146	0	0.0306741	0	0.379288	0.0357529	0.280353	0.0190346	0	0.00492024	0	0.00104732	0
TCGA-G7-6789-01A	0.0279242	0	0	0	0	0.453535	0	0	0.0230438	0	0.0113033	0.0502502	0	0.0805837	0.0272559	0.155807	0	0	0.0681469	0	0	0.10215
TCGA-G7-6790-01A	0.00505025	0	0.00391235	0.0636773	0	0.313756	0	0	0.0733367	0	0	0.005999	0.0507435	0.203143	0.0184927	0.226387	0	0	0.0264285	0	0	0.00907446
TCGA-G7-6792-01A	0	0	0.00358837	0.0778994	0	0.264286	0	0.00338196	0.0574145	0	0	0.0858693	0.0176899	0.00706605	0	0.151307	0.221861	0.0313266	0.0766341	0	0	0.00167556
TCGA-G7-6793-01A	0.0109971	0	0	0.0222547	0	0.255257	0	0.00630839	0.0345744	0	0	0.0456947	0.0135702	0	0.0349871	0.383104	0	0.07659	0.11134	0	0	0.00532232
TCGA-G7-6795-01A	0.00412248	0	0	0.260506	0	0.101037	0	0	0.0806975	0	0.0680061	0.0209899	0.027533	0.0111286	0	0.280946	0	0.00378262	0.0555313	0	0	0.0857193
TCGA-G7-6796-01A	0.0867508	0.013775	0.00368505	0.329617	0	0.187111	0	0	0.140945	0	0	0.0770667	0.0224768	0.00451922	0.0320164	0.100309	0	0	0	0	0	0.00172906
TCGA-G7-6797-01A	0.0031713	0	0.00101419	0.0355352	0	0.486302	0	0	0.0370116	0	0	0.0194778	0.00477666	0.0108236	0.0249444	0.204851	0	0	0.169065	0	0	0.00302776
TCGA-G7-7501-01A	0.00206998	0	0.0109822	0.0602783	0	0.171935	0	0.0343583	0.036615	0.0464408	0	0.0642547	0	0.119486	0.0573673	0.318988	0.0759837	0	0.00124115	0	0	0
TCGA-G7-7502-01A	0.0139816	0	0.00124506	0.0296647	0	0.0817702	0	0.00439262	0.0226232	0.0409107	0	0.0193882	0	0.67109	0.0123099	0.079297	0	0	0	0.0233271	0	0
TCGA-G7-A4TM-01A	0.00709923	0	0.0585281	0.102922	0	0.229292	0	0	0.0500969	0	0	0.0497039	0.0129231	0	0.00787901	0.146864	0.109945	0	0.224747	0	0	0
TCGA-G7-A8LB-01A	0.00439062	0	0.0525316	0.0672271	0	0.283822	0	0	0.0659049	0	0	0.201191	0.0439857	0.0607672	0.0240356	0.0422345	0	0	0.15391	0	0	0
TCGA-G7-A8LC-01A	0.0143842	0	0.00786119	0.0826559	0	0.493674	0	0	0.0272627	0	0	0.152562	0.0593467	0	0.0211052	0.0840217	0.00543567	0	0.0516901	0	0	0
TCGA-G7-A8LD-01A	0	0	0.0148206	0.12741	0	0.184415	0	0.0531911	0.0562536	0	0	0.152627	0.0248862	0.0320399	0.0727569	0.142098	0.0408913	0	0.0986102	0	0	0
TCGA-G7-A8LE-01A	0.0931951	0	0	0.053648	0	0.465721	0	0	0.0269809	0	0	0.0518976	0.0407123	0	0.0117559	0.162531	0	0.00185324	0	0.0917044	0	0
TCGA-GL-6846-01A	0.0535354	0	0	0.078504	0	0.320129	0	0	0.0460535	0	0	0.0473237	0.0655929	0.0196154	0.110963	0.130813	0.0205615	0	0.104851	0	0	0.00205658
TCGA-GL-6846-11A	0.145653	0	0.0336914	0	0	0.207708	0	0	0.0288503	0	0	0.0946593	0.0625263	0.032214	0.11029	0.111117	0.00702492	0	0.15674	0	0.00457545	0.00495077
TCGA-GL-7773-01A	0	0	0.0222165	0.063335	0	0.302656	0	0	0.0543101	0	0	0.13218	0.0198849	0.072493	0.0031986	0.144065	0.0134095	0.000890959	0.086782	0	0	0.0845791
TCGA-GL-7966-01A	0	0	0.00998816	0.0816714	0	0.281485	0	0	0.0535036	0	0	0.11659	0.00226659	0.0661473	0.038687	0.0574353	0.0100991	0	0.282127	0	0	0
TCGA-GL-7966-11A	0.0354236	0	0	0.0409443	0	0.441055	0	0	0.0224363	0	0	0.0646382	0.0396239	0.0836566	0.0567964	0.12396	0.0263974	0	0.0555683	0	0	0.00950015
TCGA-GL-8500-01A	0.0569041	0	0.00427835	0.238407	0	0.0781828	0	0	0.0669933	0	0	0.0707149	0.0201948	0.143508	0.0290914	0.150053	0	0	0.129782	0	0	0.0118914
TCGA-GL-A4EM-01A	0.0195399	0	0.00154729	0.0863313	0	0.133674	0	0	0.0398047	0	0	0.0376295	0.00138617	0.292125	0.0426708	0.317407	0	0	0.0278838	0	0	0
TCGA-GL-A59R-01A	0	0.000734725	0.00369321	0.0213122	0	0.191393	0	0	0.0253266	0	0	0.0433482	0.0634451	0.0148932	0	0.211403	0	0	0.424451	0	0	0
TCGA-GL-A59R-11A	0.160354	0	0.00622719	0.0459549	0	0.234892	0	0	0.0405981	0	0	0.131839	0.0201266	0	0.000619847	0.234574	0	0.00387676	0.120937	0	0	0
TCGA-GL-A59T-01A	0	6.28e-05	0.000147084	0.041653	0	0.159603	0	0	0.0171028	0.00885905	0	0.0403635	0.0400556	0.183961	0.00351374	0.382455	0	3.35e-05	0.109527	0	0	0.0126635
TCGA-GL-A9DC-01A	0	0	0.00640006	0.0406316	0	0.214598	0	0	0.0338765	0	0	0.0584531	0.000576229	0.127199	0.00837738	0.239577	0	0	0.270312	0	0	0
TCGA-GL-A9DD-01A	0.00104582	0	0	0.0317303	0	0.124465	0	0	0.0288455	0.00546166	0	0.0252559	0.00500202	0.409441	0.00900313	0.297446	0.0112175	0	0.0414624	0	0	0.00962274
TCGA-GL-A9DE-01A	0	0.0228768	0	0.0795786	0	0.152188	0	0	0.0260137	0	0	0.0845714	0.0248853	0.128622	0.0253348	0.424982	0	0	0.0260495	0	0	0.00489783
TCGA-GL-A9DE-11A	0.063901	0	0.029714	0.0360143	0	0.329324	0	0.0244008	0.0701284	0	0	0.211055	0.0189399	0.00158166	0.0268875	0.102348	0	0	0.085705	0	0	0
TCGA-HE-7128-01A	0.0136862	0	0.00279956	0.116523	0	0.228104	0	0	0	0	0	0.00893488	0	0.0879418	0.0058104	0.500516	0	0	0.0327808	0	0	0.00290314
TCGA-HE-7129-01A	0	0	0	0.0214633	0	0.222168	0	0	0.0332754	0	0	0.0346476	0.0219248	0.109768	0.00601761	0.141376	0	0	0.409359	0	0	0
TCGA-HE-7130-01A	0	0.0154626	0.0238302	0.0851227	0	0.276049	0	0.0102599	0.0197955	0	0	0.0338719	0.0150279	0.0219778	0.0776571	0.203998	0.0632738	0.0176914	0.116611	0	0	0.0193706
TCGA-HE-A5NF-01A	0.000713836	0	0	0.069423	0	0.121648	0	0	0.0231434	0.00592776	0	0.0343152	0.0097974	0.22894	0.0200177	0.461348	0	0	0.0207819	0	0	0.00394442
TCGA-HE-A5NH-01A	0	0	0	0.0205438	0	0.236209	0	0	0.0429809	0	0	0.060684	0.0808685	0.0936858	0.022612	0.238665	0.0187414	0	0.167536	0	0	0.0174732
TCGA-HE-A5NI-01A	0	0.00645958	0.0113459	0.0733488	0	0.264881	0	0	0.029382	0	0	0.0695986	0.0183903	0.0651646	0	0.251275	0	0.00295793	0.199111	0	0	0.00808478
TCGA-HE-A5NJ-01A	0	0	0.0123857	0.0476917	0	0.273489	0	0	0.0471465	0	0	0.0716037	0.0468244	0	0.00511707	0.137836	0.00452181	0.00610573	0.290319	0	0	0.0569592
TCGA-HE-A5NK-01A	0.00423989	0	0	0.0549747	0	0.149495	0	0	0.0249542	0	0	0.042129	0.0407223	0.0393112	0.0204423	0.526957	0	0	0.0877522	0	0	0.00902321
TCGA-HE-A5NL-01A	0	0	0	0.0876435	0	0.209999	0	0	0.0221728	0.0306861	0	0.040756	0	0.181382	0.016352	0.349015	0.000566017	0	0.0501321	0	0	0.0112964
TCGA-IA-A40U-01A	0.0107965	0	0	0.125862	0	0.254784	0	0.00317509	0.0331478	0.0124052	0	0.053513	0.0385354	0	0.0107937	0.330894	0	0	0.0542165	0	0	0.0718769
TCGA-IA-A40X-01A	0	0	0	0.327555	0	0.22389	0	0	0.0917047	0	0	0.0422064	0.0406578	0.0110738	0.0294521	0.223105	0	0	0	0.00508991	0.00401305	0.00125225
TCGA-IA-A40Y-01A	0.0303733	0	0	0.0317705	0	0.301421	0	0.0214317	0.0471847	0	0	0.121821	0.00907205	0.154174	0.0529279	0.15285	0	0	0.0373107	0	0	0.0396638
TCGA-IA-A83S-01A	0.0258801	0	0	0.0766988	0	0.156738	0	0	0.0422011	0	0	0.0356247	0.0729191	0.233913	0.0325864	0.274302	0	0	0.0331761	0	0	0.0159607
TCGA-IA-A83T-01A	0.0268311	0	9.2e-05	0.0940838	0	0.105493	0	0	0.0180482	0.0176827	0	0.0391337	0.0258075	0.00591745	0.0038972	0.621869	0	0	0.0370369	0	0	0.00410741
TCGA-IA-A83V-01A	0.0120385	0	0.00207773	0.145153	0	0.139775	0	0	0.0134058	0.0308263	0	0.0285004	0	0.152465	0.0244285	0.387772	0	0	0.0635587	0	0	0
TCGA-IA-A83W-01A	0	0.00237374	0.0175959	0.112694	0	0.149614	0	0	0.040588	0.00158172	0	0.0749601	0.00928235	0.113315	0.00698338	0.350436	0	0	0.120535	0	0	4.07e-05
TCGA-IZ-8195-01A	0	0	0	0.00985336	0	0.145727	0	0	0.0356649	0	0	0.0264418	0.001284	0.407391	0.012506	0.325819	0	0	0.0296542	0	0	0.00565905
TCGA-IZ-8196-01A	0.0275231	0	0.00386571	0.00371602	0	0.375968	0	0	0	0	0	0.0673765	0.13925	0	0	0.213077	0.00345515	0.000491883	0.160293	0.00498464	0	0
TCGA-IZ-A6M8-01A	0	0.00405181	0	0.0534068	0	0.0611508	0	0.000736854	0.021359	0.0108637	0	0.0593351	0	0.236242	0.0125367	0.534706	0	0	0	0.0034332	0	0.00217789
TCGA-IZ-A6M9-01A	0	0.00606303	0	0.0676745	0	0.127218	0	0	0.0689968	0	0	0.0565476	0.00535612	0.130731	0	0.326115	0	0.0234193	0.168157	0	0	0.0197228
TCGA-J7-6720-01A	0.0171605	0	0.00173771	0.0666713	0	0.153558	0	0	0.0078532	0.0217295	0	0.0281233	0	0.151901	0.0250158	0.431021	0.00741901	0	0.0788078	0	0	0.00900077
TCGA-J7-8537-01A	0.00130153	0	0.013092	0.354624	0	0.0593253	0.00694194	0.0321583	0.078878	0.0428737	0	0.0635882	0.00510889	0.0750676	0.104751	0.0939387	0.0204882	0	0.0478628	0	0	0
TCGA-J7-A8I2-01A	4.46e-05	0	0	0.163215	0	0.0944423	0	0	0.15983	0	0	0.1591	0.0543636	0.031011	0.0116102	0.10605	0.00562909	0.116037	0.0986683	0	0	0
TCGA-KV-A6GD-01A	0.0200804	0	0.00677424	0.0672539	0	0.107893	0	0.00631523	0.0129478	0.0328879	0	0.0313416	0	0.244762	0.017954	0.428164	0	0	0	0.0202973	0	0.00332949
TCGA-KV-A6GE-01A	0.00797883	0	0.00070128	0.072976	0	0.246865	0	0.00283311	0.034002	0.0531935	0	0.0834386	0	0.0832149	0.00448471	0.241627	0.00136227	0.00346548	0.162762	0	0	0.00109545
TCGA-KV-A74V-01A	0.00132745	0	0	0.164762	0	0.33316	0	0.00218973	0.000941573	0.0155079	0	0.105877	0.00304265	0.0534212	0.0124716	0.182839	0.010206	0.0013876	0.111352	0	0	0.00151472
TCGA-MH-A55W-01A	0.0017493	0	0.00683361	0.139486	0	0.561937	0	0	0	0	0	0.0147675	0.0100823	0.025184	0.000354645	0.131817	0.00088887	0.0064375	0.100031	0	0	0.0004306
TCGA-MH-A55Z-01A	0	0.000934597	0.019767	0.0713165	0	0.329368	0	0	0.0220339	0	0	0.107726	0.0570407	0.00549466	0	0.200634	0.00707155	0.00508754	0.173526	0	0	0
TCGA-MH-A560-01A	0	0	0.00318373	0.0744224	0	0.245422	0	0	0.0549665	0	0	0.116572	0.054882	0.114162	0.0245772	0.252988	0.000867872	0.0047782	0.0494524	0	0.000669015	0.00305628
TCGA-MH-A561-01A	0.0577596	0	0.0274153	0.126753	0	0.263718	0	0	0.031276	0.0231028	0	0.0553541	0.00563243	0.0535866	0.0117933	0.257268	0.00156101	0	0.081855	0	0.00292527	0
TCGA-MH-A562-01A	0	0	0.00787669	0.180392	0	0.226345	0	0	0.0675347	0	0	0.0357827	0.0195966	0	0.0385965	0.320751	0.00605761	0	0.0940994	0	0	0.00296764
TCGA-MH-A854-01A	0	0	0.0128723	0.0645854	0	0.335882	0	0.0120811	0.0659145	0	0	0.0797759	0.0187495	0.199287	0.00695914	0.126736	0.00330137	0.00288551	0.0679173	0	0	0.003053
TCGA-MH-A855-01A	0.0215745	0	0.00617085	0.175574	0	0.218526	0	0	0.0347499	0.0112927	0	0.0377274	0	0.15573	0.0373069	0.250268	0.00827449	0	0.0407986	0	0	0.00200537
TCGA-MH-A856-01A	0	0.00439473	0.0395636	0.0103899	0	0.241725	0	0	0.0630877	0	0	0.0836137	0.125508	0.00964282	0.000435498	0.150054	0.133537	0	0.0268735	0	0	0.111175
TCGA-MH-A857-01A	0.0376188	0	0.00550917	0.0705991	0	0.167984	0	0	0.0632427	0	0.0291991	0.00711759	0.216181	0	0.0220149	0.188486	0.0375292	0	0.14894	0.0035258	0	0.00205293
TCGA-O9-A75Z-01A	0	0	0	0.0554621	0	0.436657	0	0	0.00207716	0	0	0.0181467	0.00972612	0.0996953	0.00524263	0.237044	0	0.00144691	0.134502	0	0	0
TCGA-P4-A5E6-01A	0	0.00118812	0.00165496	0.100983	0	0.33341	0	0	0.0579753	0	0	0.0414697	0.00425589	0.112117	0.0272954	0.255663	0	0	0.0639865	0	0	0
TCGA-P4-A5E7-01A	0.00463849	0	0	0.0351935	0	0.324421	0	0	0.0329717	0	0	0.0306377	0.101616	0.000190836	0.0166561	0.330401	0.000962151	0.00277357	0	0.109562	0	0.00997592
TCGA-P4-A5E8-01A	0	0	0.0154114	0.198012	0	0.292162	0.00845955	0.0239093	0.0689111	0	0.00628331	0.0962416	0	0.0970295	0.042861	0.0232784	0	0.0120024	0.0308134	0	0.0651734	0.0194519
TCGA-P4-A5E8-11A	0.024922	0	0.00846258	0.0999151	0	0.352915	0	0	0.0408095	0.000973796	0	0.15852	0.0151347	0	0.0322277	0.159864	0.00170204	0	0.104555	0	0	0
TCGA-P4-A5EA-01A	0.0365571	0.085711	0	0.179004	0	0.0847333	0.0597823	0.021217	0.10955	0.104259	0	0.00962735	0	0.13875	0.0446361	0.0808341	0.0050251	0	0.0403138	0	0	0
TCGA-P4-A5EB-01A	0.00559185	0	0.00688991	0.0528772	0	0.190808	0	0.000605726	0.0775252	0	0	0.0659233	0.0119095	0.072514	0.024213	0.460501	0	0	0.030641	0	0	0
TCGA-P4-A5ED-01A	0.00564737	0	0.010435	0.156616	0	0.174005	0	0	0.0451867	0	0	0.0521954	0.0948487	0	0.00473948	0.411972	0	0	0.0443538	0	0	0
TCGA-P4-A5ED-11A	0.192279	0	0.0413153	0	0	0.249308	0	0	0	0.0620987	0	0.0810769	0	0	0.0723906	0.152684	0	0	0.148646	0	0.000201251	0
TCGA-P4-AAVK-01A	0	0	0	0.0659734	0	0.128906	0	0	0.0247235	0.0579851	0	0.039984	0.0637303	0.118798	0.040639	0.389884	0.00944985	0	0.0599265	0	0	0
TCGA-P4-AAVL-01A	0.00526312	0	0	0.0331057	0	0.21107	0	0.0036249	0.0435214	0	0	0.0628278	0	0.240298	0.0213353	0.290573	0	0	0.088381	0	0	0
TCGA-P4-AAVM-01A	0.0258614	0	0.00959181	0.0241058	0	0.0827672	0	0	0.0317635	0	0	0.0500175	0	0.383366	0.0128214	0.341271	0	0	0.0384345	0	0	0
TCGA-P4-AAVO-01A	0	0.00190468	0	0	0	0.328433	0	0	0.0954685	0	0	0.0671355	0.0952105	0	0.115949	0.236643	0.0137493	0	0.0426169	0	0	0.00288908
TCGA-PJ-A5Z8-01A	0.0162289	0	0	0.0817207	0	0.18827	0	0.0310024	0.015627	0.00193642	0	0.0698317	0	0.0804826	0.0512193	0.327896	0.0096092	0	0.0335035	0	0	0.0926729
TCGA-PJ-A5Z9-01A	0.0406315	0	0.0111312	0.0342376	0	0.152039	0	0	0.0293823	0	0	0.0171543	0	0.51863	0.00432053	0.134456	0	0	0.0580182	0	0	0
TCGA-Q2-A5QZ-01A	0	0.0115952	0	0.0542804	0	0.154028	0	0	0.0930578	0	0	0.0869704	0.0236334	0	0.0604447	0.394565	0.00943003	0.0106103	0.0980302	0	0	0.00335376
TCGA-SX-A71R-01A	0.0017289	0	0.0366249	0.030399	0	0.230026	0	0	0.049889	0	0	0.134495	0.0023335	0.121502	0.00373509	0.14462	0	0	0.244646	0	0	0
TCGA-SX-A71S-01A	0	8.44e-05	0.00303025	0.0404889	0	0.268063	0	0	0.0439916	0	0	0.0781776	0.0421251	0.00855728	0.00988386	0.419835	0	0	0.0458199	0.0399428	0	0
TCGA-SX-A71U-01A	0.000205911	0	0.00880507	0.0317988	0	0.230264	0	0	0.0509512	0	0	0.0201058	0.0397626	0.100334	0.0272461	0.33735	0	0	0.126214	0	0	0.0269619
TCGA-SX-A71V-01A	0.00248114	0	0.00124563	0.0574778	0	0.136737	0	0	0.0215034	0	0	0.0423937	0.00450166	0.065605	0.00384529	0.565714	0	0	0.098495	0	0	0
TCGA-SX-A71W-01A	0	0.000901526	0.0130723	0.0673801	0	0.248732	0	0	0.0513686	0	0	0.111382	0.0125437	0.0889105	0.019357	0.202128	0	0	0.183996	0	0	0.000227339
TCGA-SX-A7SL-01A	0.0576694	0	0.00993334	0.0382389	0	0.283546	0	0	0.0891374	0	0	0.121821	0.0514208	0.0106716	0.00425401	0.0508299	0	0	0.282393	0	0	8.57e-05
TCGA-SX-A7SM-01A	0	0.0155174	8.86e-06	0.124662	0	0.194074	0	0.00441304	0.0730951	0.0124759	0	0.0383789	0.0100813	0.117751	0.0221173	0.343646	0	0	0.014348	0	0	0.0294309
TCGA-SX-A7SN-01A	0	0.00496762	0	0.0319843	0	0.231294	0	0	0.0377553	0	0	0.0340904	0.082813	0.131681	0	0.251494	0.0231417	0.0152984	0.0956597	0.00798691	0	0.0518336
TCGA-SX-A7SO-01A	0.00712365	0	0.01466	0.0639479	0	0.147542	0	0	0.0290996	0	0	0.083047	0.12713	0.0454637	0.00643805	0.287311	0.0237738	0	0	0.152084	0.0123788	0
TCGA-SX-A7SP-01A	0	4.69e-05	0.000606283	0.0484758	0	0.122714	0	0	0.00287437	0.014632	0	0.0508062	0	0.0554949	0.0138333	0.578444	0	0	0.112071	0	0	0
TCGA-SX-A7SQ-01A	0	0	0.0196899	0.0243593	0	0.313478	0	0	0.0411572	0	0	0.0540125	0.0045516	0.0784475	0.00371691	0.262114	0.0106623	0	0.17396	0	0	0.0138508
TCGA-SX-A7SR-01A	0.00313664	0	0	0.0449082	0	0.160719	0	0	0.0179787	0	0.0127764	0.00686213	0.0078452	0.0513508	0.0127985	0.378914	0	0	0.25039	0	0	0.0523198
TCGA-SX-A7SS-01A	0	0	0.00859031	0.0785932	0	0.225268	0	0.0132004	0.0166179	0	0	0.0655273	0.0170571	0	0	0.484859	0	0	0.0902866	0	0	0
TCGA-SX-A7SU-01A	0	0	0.00545123	0.104221	0	0.276284	0	0.00599757	0.0519295	0	0	0.0264646	0.00720492	0.131252	0.00169801	0.30253	0	0	0.0869669	0	0	0
TCGA-UN-AAZ9-01A	0.0429535	0	0.0210072	0.11197	0	0.283694	0	0	0.0432544	0	0	0.103418	0.0652192	0.00700444	0.0293721	0.0660831	0.00730582	0.00230669	0.211563	0	0	0.00484925
TCGA-UZ-A9PJ-01A	0.0133502	0	0.00272584	0.0554574	0	0.392954	0	0	0.0741273	0	0	0.11108	0.103728	0.0216227	0.00096638	0.13337	0	0.00795272	0	0.0679776	0.0130465	0.00164165
TCGA-UZ-A9PK-01A	0	0	0.00338523	0.0427273	0	0.174396	0	0	0.0400294	0	0	0.0559138	0.0175555	0.183274	0.0016669	0.398915	0.00101008	0.00424738	0.01557	0.0262548	0	0.0350543
TCGA-UZ-A9PL-01A	0	0	0	0.110885	0	0.113121	0	0.00125094	0.0779397	0	0	0.136085	0.0177589	0.101449	0.0177879	0.117976	0	0	0.305746	0	0	0
TCGA-UZ-A9PM-01A	0.00673093	0	0.00108631	0.0953257	0	0.086604	0	0	0.00428122	0.0189428	0	0.0512521	0	0.287382	0.0194566	0.358092	0	0	0.0708471	0	0	0
TCGA-UZ-A9PN-01A	0.0356426	0	0	0.225006	0	0.262542	0	0	0.064525	0	0	0.0636505	0.0380751	0.00468353	0.0620667	0.123165	0.0646201	0	0.0534178	0	0	0.00260519
TCGA-UZ-A9PO-01A	0	0.00856674	0.000442885	0.045974	0	0.136057	0	0	0.0210529	0.013558	0	0.0317186	0.0101918	0.162899	0	0.509764	0.0305631	0.00857706	0.0186864	0	0	0.00194831
TCGA-UZ-A9PP-01A	0	0.00319382	0	0.103219	0	0.354909	0	0	0.0391708	0	0	0.0804521	0.0197257	0.0505287	0.012267	0.190525	0.00896537	0	0.137043	0	0	0
TCGA-UZ-A9PQ-01A	0.00881897	0	0.0296736	0.0231245	0	0.26276	0	0.000428804	0.0376163	0	0	0.105983	0.0727268	0.144966	0.0205922	0.191559	0	0	0.10175	0	0	0
TCGA-UZ-A9PR-01A	0	0	0.00463584	0.0134837	0	0.202926	0	0	0.0241282	0	0	0.0501964	0.251779	0	0	0.294767	0	0.00291901	0.155165	0	0	0
TCGA-UZ-A9PS-01A	0.00236635	0	0.00763091	0.0684208	0	0.225185	0	0.0027718	0.0142788	0	0	0.0743635	0.0126484	0.140949	0.0318958	0.27079	0.0102853	0	0.125093	0	0	0.0133214
TCGA-UZ-A9PS-05A	0	0.00524224	0	0.0885359	0	0.0813642	0	0.00212472	0.0179854	0	0	0.0469718	0	0.393159	0.0453823	0.274554	0.00600736	0	0.0386729	0	0	0
TCGA-UZ-A9PU-01A	0	0.00250833	0	0.0265146	0	0.188367	0	0	0.0186832	0.0112086	0	0.0837249	0.0108938	0.126807	0.00479707	0.325965	0	0	0.169438	0	0	0.0310921
TCGA-UZ-A9PV-01A	0	0	0.0684606	0.0906204	0	0.299419	0	0	0.0362714	0	0	0.114106	0.0239282	0	0.000950154	0.172421	0	0.00432104	0.185949	0	0	0.0035529
TCGA-UZ-A9PX-01A	0	0.00719333	0	0.0343094	0	0.160189	0	0	0.0486281	0	0	0.0807346	0.016342	0.190988	0.0102681	0.206623	0	0	0.244724	0	0	0
TCGA-UZ-A9PZ-01A	0.0116324	0	0.000540969	0.0319511	0	0.286131	0	0	0.0421186	0	0	0.0850749	0.0155938	0.0306048	0.00115547	0.198803	0	0.00364232	0.256125	0	0	0.0366266
TCGA-UZ-A9Q0-01A	0.00365559	0.00020544	0	0.0414817	0	0.205849	0	0	0.0348232	0	0	0.0765031	0.0225098	0.181372	0.00277796	0.228017	0.0173439	0	0.185461	0	0	0
TCGA-UZ-A9Q1-01A	0.0465317	0	0	0.177996	0	0.226729	0	0	0.0553789	0	0	0.044902	0.0934602	0	0.0441599	0.2741	0	0.00656242	0.0299439	0	0	0.000236277
TCGA-V9-A7HT-01A	0.0134324	0	0	0.0172939	0	0.105019	0	0.000999205	0.0192541	0.0014479	0	0.0217202	0	0.18975	0.016138	0.536372	0	0	0.0701032	0	0	0.0084698
TCGA-WN-A9G9-01A	0	0	0.00454803	0.551995	0	0	0.0359897	0.036955	0.019095	0.205395	0	0.0438775	0	0	0.0299759	0.0692771	0.00289221	0	0	0	0	0
TCGA-WN-AB4C-01A	0	0	0	0.0893021	0	0.0435206	0	0.0208068	0.019571	0	0	0.101922	0.0943019	0.187634	0.00110374	0.381381	0	0	0	0.0371552	0.0233009	0
TCGA-Y8-A894-01A	0.0271528	0	0.0211278	0.070494	0	0.320909	0	0	0.078706	0	0	0.0842201	0.0270979	0.0522877	0.000729953	0.0878016	0	0	0.229473	0	0	0
TCGA-Y8-A895-01A	0.0200909	0	0.014828	0.0543027	0	0.372481	0	0	7.47e-05	0	0	0.0194336	0.0142608	0.0584561	0.00259307	0.152413	0	0.00817834	0.112457	0	0	0.170431
TCGA-Y8-A896-01A	0	0.000130667	0	0.109738	0	0.175755	0	0	0.0892004	0.00205508	0	0.07157	0.117225	0	0.0340156	0.212751	0.0499221	0	0.120071	0	0	0.0175647
TCGA-Y8-A897-01A	0.00940489	0	0	0.0959843	0	0.121472	0	0.0254459	0.0319527	0.00367296	0	0.0611501	0.0189519	0.228237	0.0403805	0.281228	0.0121616	0	0.0651757	0	0	0.00478204
TCGA-Y8-A898-01A	0	0.00164709	0	0.0386529	0	0.140092	0	0	0.0140147	0.00966861	0	0.0262779	0.0210819	0.272467	0.00115029	0.402672	0.0119953	0	0.0504272	0	0	0.00985326
TCGA-Y8-A8RY-01A	0.00120845	0	0	0.10443	0	0.133624	0	0.00524673	0.0291297	0.0032897	0	0.0605856	0.0174798	0	0.0135652	0.444006	0.00398181	0	0.168914	0	0	0.014539
TCGA-Y8-A8RY-11A	0.0693065	0	0	0.0603977	0	0.222704	0	0	0.0799046	0	0	0.140161	0.0695696	0.00414329	0.0162369	0.153768	0	0	0.181913	0	0	0.00189631
TCGA-Y8-A8RZ-01A	0	0.00238113	0	0.0543692	0	0.151636	0	0	0.0726025	0	0	0.110728	0.133706	0	0.0146897	0.373402	0.00877505	0	0.0777097	0	0	0
TCGA-Y8-A8S0-01A	0.0178335	0	0.00742735	0.0345325	0	0.293517	0	0	0.0411825	0	0	0.0253795	0.011049	0	0.0162276	0.412013	0	0	0.137636	0	0	0.00320217
TCGA-Y8-A8S1-01A	0.0300257	0	0	0.138264	0	0.0426678	0	0	0.0483552	0.00447001	0	0.0315554	0.0378948	0.171227	0.013048	0.462899	0	0	0.0179498	0	0	0.00164316
TCGA-KL-8323-01A	0	0	0	0	0.00696801	0.152546	0	0	0	0.0701117	0.0265722	0.119826	0.000883767	0.173558	0.0569097	0.115214	0.0535789	0.0320915	0.179607	0	0.00216044	0.00997213
TCGA-KL-8324-01A	0.0882682	0	0.00186713	0.132751	0	0.105154	0	0.0347965	0	0	0.0247959	0.141364	0.0738018	0	0.0460672	0.216574	0	0	0.132136	0	0.00242422	0
TCGA-KL-8324-11A	0.0898856	0	0.0300775	0.0879777	0	0.297661	0	0	0.0322899	0	0	0.0670528	0.0184705	0	0.0923819	0.142187	0.0730521	0	0.0689636	0	0	0
TCGA-KL-8325-01A	0	0.0208808	0	0	0	0.32455	0	0	0.0609658	0	0.0456831	0.0276124	0.145438	0.00767268	0.0779688	0.180956	0	0.0282559	0.0681487	0	0.0118671	0
TCGA-KL-8326-01A	0.115769	0	0.0621843	0	0	0.131017	0	0	0	0.0282709	0.133041	0.018134	0.0655402	0.0475195	0.0836763	0.130109	0	0.015348	0.0766317	0	0.0927587	0
TCGA-KL-8326-11A	0.229199	0.0903677	0.0819356	0.102824	0	0.167777	0	0	0.0774827	0	0	0.0610613	0.0109632	0.0569265	0.0700194	0.027713	0	0	0.0234295	0	0.000301077	0
TCGA-KL-8327-01A	0.0567206	0	0.004149	0	0	0.0965345	0	0.00783991	0	0.0651375	0	0.0743612	0.0187975	0.199879	0.0326168	0.406625	0	0	0.0184335	0	0.0189055	0
TCGA-KL-8328-01A	0.00195179	0	0	0	0	0.193858	0	0.0571288	0	0	0.12468	0.0255873	0.0403142	0.123035	0.037773	0.213797	0	0.106009	0.0758657	0	0	0
TCGA-KL-8329-01A	0	0	0.00297218	0.0373168	0	0.17876	0	0	0.0156308	0.0377268	0	0.0710816	0.00478751	0.11878	0.0653289	0.280394	0.0378012	0	0.148233	0	0	0.00118731
TCGA-KL-8329-11A	0.0407143	0	0.00901976	0.0827182	0	0.270387	0.0359387	0	0.0365087	0	0	0.0340816	0.0722569	0.0675486	0.0516907	0.17664	0.0215463	0	0.0873838	0	0	0.0135659
TCGA-KL-8330-01A	0.10881	0	0.000745509	0.031248	0	0.199383	0	0.0543907	0.0078332	0	0.0689509	0.0827266	0.0687449	0.0617068	0.0301643	0.140424	0	0.0496641	0.0824177	0	0	0.0127904
TCGA-KL-8331-01A	0.0265431	0	0	0	0	0.156424	0	0.000916482	0	0.0819392	0.00357034	0.087792	0	0.218104	0.016523	0.200978	0	0	0.20721	0	0	0
TCGA-KL-8332-01A	0.0434966	0	0.0175139	0.012917	0	0.211672	0	0	0.0294089	0.0156575	0	0.0700679	0.0424199	0.0610479	0.100983	0.227821	0.0330142	0	0.123365	0	0.000698276	0.00991707
TCGA-KL-8333-01A	0.204628	0	8.23e-05	0.0469703	0	0.21708	0	0	0	0.0887495	0	0	0.0344666	0.0589958	0.0595904	0.171779	0.00447571	0	0	0.0598279	0.0340027	0.0193514
TCGA-KL-8334-01A	0.0502332	0	0.00235351	0	0	0.192232	0	0	0	0.0737976	0	0.133619	0.0104002	0.0184734	0.0745215	0.279087	0.0146495	0	0.139533	0	0.0110992	0
TCGA-KL-8335-01A	0	0	0	0.00822064	0	0.359095	0	0.0133305	0	0.064142	0	0.101167	0.00592742	0.0179752	0.00161979	0.212903	0	0.133268	0.0737877	0	0	0.00856456
TCGA-KL-8336-01A	0.00448671	0	0	0.0767497	0	0.10496	0	0	0.0196368	0.0388545	0	0.0903908	0.028404	0.029952	0.120314	0.314673	0.00695653	0.0521097	0.105555	0	0.000867948	0.00609026
TCGA-KL-8336-11A	0.021452	0	0	0.0457883	0	0.277568	0	0	0.0234698	0.0416371	0	0.0823713	0.105218	0.0662948	0.11445	0.171789	0.028801	0	0	0.00919351	0	0.0119665
TCGA-KL-8337-01A	0.0704336	0	0.00207428	0	0	0.164929	0	0.035464	0.00556291	0	0	0.142903	0.141763	0.0531063	0.0199033	0.222267	0	0.109985	0.00525924	0	0.00199674	0.0243519
TCGA-KL-8338-01A	0	0	0.0148627	0.101771	0	0.181577	0	0.0283009	0.0236194	0.0258216	0	0.19855	0.0075574	0.0549732	0.0642983	0.21606	0	0.00670742	0.0759015	0	0	0
TCGA-KL-8339-01A	0.0659012	0	0.00677211	0	0	0.220441	0	0.0269812	0.0112601	0.0686349	0	0.1034	0.0210063	0.0708884	0.0859772	0.130001	0	0.0547312	0.103738	0	0.0234512	0.00681658
TCGA-KL-8339-11A	0.0976589	0	0	0.0134359	0	0.248652	0	0	0	0.0512031	0	0.0192958	0.130641	0	0.104167	0.16661	0.0270759	0	0.0969525	0	0	0.0443079
TCGA-KL-8340-01A	0.10568	0	0.00311927	0	0	0.167756	0	0	0.024428	0.00873612	0.0735769	0.121262	0.00189625	0.0358965	0.0307216	0.236024	0	0	0.190904	0	0	0
TCGA-KL-8341-01A	0.0368019	0	0.00250015	0	0	0.144578	0	0.0133239	0.0064823	0.0694222	0	0.0542208	0.00218546	0.064876	0.00258651	0.133984	0.0729185	0.21453	0.0978344	0	0.0183907	0.0653657
TCGA-KL-8342-01A	0	0	0.00393661	0	0	0.202089	0	0.0101761	0.0165264	0.0911562	0.0259102	0.106591	0.00946476	0.0425472	0.0921134	0.260212	0.031506	0	0.107771	0	0	0
TCGA-KL-8343-01A	0.0530711	0	0.00259235	0	0	0.104261	0	0.00456516	0.0030614	0.0397762	0	0.0401625	0.0612426	0.145503	0.0344828	0.385075	0	0.00718327	0.0789172	0	0.0373044	0.00280261
TCGA-KL-8344-01A	0.0853359	0	0	0.00193297	0	0.176152	0	0	0.0379757	0	0	0.0855592	0.0877763	0.00396715	0.0396922	0.343585	0	0	0.138024	0	0	0
TCGA-KL-8345-01A	0.04162	0	0.00590584	0	0	0.147092	0	0	0.00362686	0.0218577	0	0.0692799	0.0512914	0.0974012	0.033034	0.341083	0	0.028519	0.13861	0	0.0190845	0.00159458
TCGA-KL-8346-01A	0.195132	0	0	0	0	0.142028	0	0	0.0290941	0	0.0986735	0	0	0.262111	0.0290839	0.0681493	0	0.0564124	0.119316	0	0	0
TCGA-KM-8438-01A	0	0	0	0	0	0.273173	0	0	0	0.0504902	0	0.150259	0.0449675	0	0.103842	0.247459	0	0.0181762	0.0999164	0	0.00353743	0.00817885
TCGA-KM-8439-01A	0.021631	0	0	0.100145	0	0.0993936	0	0	0	0	0.0293859	0.0204088	0.306188	0	0.0486473	0.274402	0	0	0.084405	0	0	0.0153929
TCGA-KM-8440-01A	0.0754551	0	0.0244768	0	0	0.125188	0	0	0.0174431	0.0433739	0.0448679	0.0726855	0.101434	0.019675	0.0418754	0.300217	0	0	0.133309	0	0	0
TCGA-KM-8441-01A	0	0	0	0	0	0.193172	0	0	0	0.0674483	0	0.0846816	0.168332	0	0.105836	0.191035	0	0.0123987	0	0.121729	0.054819	0.000547821
TCGA-KM-8442-01A	0.0123335	0	0	0	0	0.216019	0	0.0355932	0.0341859	0.0112131	0	0.110364	0	0.13328	0.0219126	0.272266	0	0.1256	0	0.0272329	0	0
TCGA-KM-8443-01A	0.0124295	0	0	0	0	0.174501	0	0	0.0102602	0.0316453	0.145554	0.00241181	0.022293	0.280662	0.0776776	0.206138	0	0	0.0364278	0	0	0
TCGA-KM-8476-01A	0.045319	0	0.00508205	0.0856554	0	0.0296683	0.00593901	0	0.0122937	0	0	0.0741286	0.0114002	0.0892005	0.0281542	0.459638	0	0.0266958	0.123318	0	0.00350755	0
TCGA-KM-8477-01A	0.0755391	0	0	0	0	0.19741	0	0	0.00513109	0.0119534	0	0.112646	0.0502136	0.105788	0.0451312	0.222707	0.0404967	0.00413378	0.105362	0	0.015591	0.00789749
TCGA-KM-8639-01A	0	0	0	0.188066	0	0.164305	0	0	0.0131758	0	0	0.0494074	0.137564	0	0.0439252	0.173713	0	0	0.184467	0	0.0371108	0.00826736
TCGA-KN-8418-01A	0.0880909	0	0.00818276	0	0	0.180488	0	0	0.00871835	0.0785182	0	0.133584	0.022134	0.0169033	0.0362203	0.214643	0	0.0458736	0.155507	0	0	0.0111365
TCGA-KN-8419-01A	0.0609263	0	0.00780652	0	0	0.281781	0	0.00384068	0.00535657	0.0203359	0	0.0313407	0.148879	0.0733086	0.0770735	0.119361	0	0.0393549	0	0.0376117	0.0858724	0.00715096
TCGA-KN-8419-11A	0.103748	0	0.0257721	0	0	0.312903	0	0	0.0372623	0.0343447	0	0.0574919	0.220834	0	0.00112672	0.0868026	0	0.065612	0	0.0070865	0	0.0470165
TCGA-KN-8421-01A	0	0	0.00577061	0	0	0.325767	0	0	0.0814677	0	0	0.343739	0.0153656	0.0220978	0.0160423	0.0328553	0	0	0.156895	0	0	0
TCGA-KN-8422-11A	0.0838467	0	0.00747858	0.049929	0	0.398883	0	0	0.0155997	0	0	0.104737	0.0293932	0	0.0493594	0.170878	0.00763939	0	0.046479	0	0.0357771	0
TCGA-KN-8423-01A	0	0.0036717	0.00924047	0.000570543	0	0.378913	0	0	0.0324633	0	0	0.0667862	0.156311	0	0.0475399	0.230517	0.00119681	0.00473455	0.0670673	0	0	0.000988277
TCGA-KN-8423-11A	0.0908452	0	0.0165892	0.0325021	0	0.321887	0	0	0.0506788	0.00534412	0	0.0918364	0.0677991	0	0.0218905	0.182319	0.00461731	0	0.0709988	0	0.0411985	0.00149326
TCGA-KN-8424-01A	0.00280444	0	0	0	0	0.126062	0	0	0.0012815	0.0598318	0	0.0899172	0.0161676	0.203003	0.0695312	0.227403	0.00242829	0.0121083	0.179996	0	0	0.00946456
TCGA-KN-8424-11A	0.270308	0	0	0	0	0.259337	0	0	0.0418239	0	0	0.119065	0.0195627	0	0.034334	0.180737	0	0.00518435	0.0499449	0	0.019703	0
TCGA-KN-8425-01A	0.00412662	0.00895092	0	0.0582309	0	0.0899096	0	0	0.041216	0	0	0.060934	0.0126297	0.0679662	0.0691171	0.495974	0	0	0.0908424	0	0	0.000102629
TCGA-KN-8425-11A	0.0858297	0	0.000879966	0.0791097	0	0.300081	0	0	0.0988407	0.00652863	0	0.198465	0.0382148	0.0121282	0.0264679	0.0640048	0	0	0.0846404	0	0.00480911	0
TCGA-KN-8426-01A	0	0.00716936	0	0	0	0.212361	0	0	0	0	0.0776844	0.0850813	0.0908234	0.0454751	0.0613563	0.27893	0.0157745	0.00439371	0.095429	0	0.00430703	0.0212148
TCGA-KN-8426-11A	0.0576554	0	0.00341683	0.0159008	0	0.300671	0	0	0.0094215	0.0277982	0	0.0396149	0.0719564	0	0.0521425	0.238392	0.0717129	0	0.0526875	0	0.0377124	0.020918
TCGA-KN-8427-01A	0	0	0.00278308	0.309929	0	0.160153	0.00912221	0.00430645	0.0740533	0.0131666	0	0.0250592	0	0.0292234	0.0589342	0.193162	0	0	0.0192007	0	0	0.100907
TCGA-KN-8427-11A	0.0393678	0	0	0.116097	0	0.213737	0	0	0.0649636	0	0	0.126726	0.171139	0	0.0399338	0.0970281	0	0	0.0911164	0	0	0.0398906
TCGA-KN-8428-01A	0.0428314	0	0.0623734	0.0863341	0	0.212428	0	0.0363587	0.0368861	0.0136267	0	0.0575251	0.00779191	0.0875798	0.159776	0.0926703	0.00526915	0	0.0985496	0	0	0
TCGA-KN-8428-11A	0.0454317	0	0.00920362	0.054218	0	0.278073	0	0	0.0577555	0	0	0.128932	0.0262588	0	0.0958	0.139297	0.0319743	0	0.133056	0	0	0
TCGA-KN-8429-01A	0	0	8.63e-05	0	0	0.206866	0	0	0.0231831	0.0759624	0.0769143	0.0592528	0	0.180023	0.0658637	0.213962	0	0.0133811	0.084506	0	0	0
TCGA-KN-8429-11A	0.208616	0	0.012677	0.00185403	0	0.150519	0	0	0.0811345	0.025191	0	0	0.11296	0	0.049506	0.177849	0	0.0150863	0	0.0258175	0.0178363	0.120952
TCGA-KN-8430-01A	0.0554734	0	0.0149389	0.146624	0	0.236713	0	0.040344	0.00612962	0.0148612	0	0.0716042	0.0575194	0.0265559	0.0905621	0.184303	0.00680032	0	0.0406885	0	0.000810677	0.0060719
TCGA-KN-8430-11A	0.0953452	0	0.0180493	0.0090244	0	0.342714	0	0	0.0929902	0	0	0.22903	0.0807965	0	0.00419788	0.0688885	0	0	0	0.0550319	0.00219193	0.00174017
TCGA-KN-8431-01A	0.0161603	0	0.0260309	0.168951	0	0.0469211	0	0.00847046	0	0.0191677	0.0129371	0.164644	0.102931	0.07616	0.0623984	0.190055	0	0	0.0910795	0	0.0140937	0
TCGA-KN-8431-11A	0.119014	0	0.0395625	0.0513089	0	0.177658	0	0	0.0379031	0.0538119	0	0.127314	0.0393632	0.0513659	0.00784103	0.0603748	0	0	0.184006	0	0.0313641	0.0191118
TCGA-KN-8432-01A	0.111055	0	0	0.0363377	0	0.307755	0	0	0.0163085	0.0134077	0.0112565	0.109784	0.0559394	0.00697924	0.120871	0.12733	0.0202482	0	0.0361443	0	0.026583	0
TCGA-KN-8432-11A	0.0292066	0	0.00462051	0.0366527	0	0.207611	0	0	0.0306877	0.048388	0	0.193097	0.127787	0	0.0352172	0.148964	0	0	0.109183	0	0.0149131	0.0136722
TCGA-KN-8433-01A	0	0	0	0.138772	0	0.0834084	0	0.00577978	0.0658077	0	0.0109774	0.0778868	0.0200381	0.05131	0.0482523	0.38479	0.0111486	0	0.0964513	0	0	0.00537768
TCGA-KN-8433-11A	0.0425118	0	0.0374338	0.0722323	0	0.344	0	0	0.0223353	0	0	0.0613546	0.0556481	0	0.0439629	0.251033	0	0	0.0256661	0	0	0.0438221
TCGA-KN-8434-01A	0.0454135	0	0	0.00201117	0	0.126007	0	0	0	0.0250214	0	0.0930106	0.035591	0.0736481	0.0594638	0.331701	0.0141922	0	0.188605	0	0	0.00533471
TCGA-KN-8434-11A	0.075474	0	0.0284913	0.0705156	0	0.196121	0	0	0.0180599	0.0067038	0	0.0934687	0.0568006	0.00948112	0.0954408	0.161351	0.0508115	0	0.13728	0	0	0
TCGA-KN-8435-01A	0.134635	0	0.00142531	0	0	0.181725	0	0.0105831	0.0285937	0.0139794	0.0188306	0	0	0.300312	0.0797601	0.17281	0	0.0067008	0.0506448	0	0	0
TCGA-KN-8435-11A	0.0537132	0	0.00724988	0.038801	0	0.269396	0	0	0.0651906	0	0	0.0649644	0.0448134	0	0.0973333	0.124635	0.100274	0	0.133628	0	0	0
TCGA-KN-8436-01A	0.0200073	0	0	0	0	0.383906	0	0.0387491	0	0.0968809	0	0.143444	0	0	0.165919	0.054676	0	0	0.0964174	0	0	0
TCGA-KN-8436-11A	0.146042	0	0.0196229	0.0785506	0	0.309959	0	0	0.0246918	0.0214637	0	0.113506	0.0498665	0	0.0184423	0.152987	7.39e-05	0	0.046011	0	0	0.0187831
TCGA-KN-8437-01A	0.0247958	0	0.0159922	0.0476809	0	0.162192	0	0	0.0196186	0	0	0.0530757	0.294254	0	0.0300643	0.284973	0	0.00551919	0.0464935	0	0	0.0153412
TCGA-KN-8437-11A	0.0212011	0	0.0634382	0.139433	0	0.275084	0	0	0.0714745	0	0	0.101254	0.0327341	0	0.0159716	0.165578	0.00255945	0	0.10963	0	0	0.00164133
TCGA-KO-8403-01A	0.0302754	0	0.000178238	0	0	0.172989	0	0.0246879	0.018874	0.0400811	0	0.077871	0.0480697	0.0676619	0.0865337	0.275975	0.0156748	0.00965255	0.131476	0	0	0
TCGA-KO-8403-11A	0.108488	0	0	0.0536789	0	0.291917	0	0	0.0981066	0	0	0.127794	0.0409756	0	0.013325	0.219432	0	0	0.00562174	0	0.0406605	0
TCGA-KO-8404-01A	0	0.00678423	0	0.0214331	0	0.0021528	0.00484959	0	0.0186837	0	0.0138775	0	0	0.427819	0.0344826	0.455998	0	0	0.0139191	0	0	0
TCGA-KO-8405-01A	0.0215281	0	0	0.101488	0	0.104904	0	0.00120358	0.0361287	0	0	0.0384953	0.0400423	0.0981215	0.0424092	0.475942	0.00264094	0	0.0326368	0	0	0.00445876
TCGA-KO-8406-01A	0.104985	0	0.00235716	0	0	0.105968	0	0	0.0379025	0.0746859	0	0.0873411	0.0509013	0.161033	0.0459002	0.204666	0	0	0.12426	0	0	0
TCGA-KO-8407-01A	0.0228455	0	0.00622395	0.0599687	0	0.115574	0	0.0148619	0.0120629	0.0655613	0	0.0546681	0.0294984	0.0490946	0.0595077	0.31804	0.0292804	0	0.162525	0	0	0.000286938
TCGA-KO-8408-01A	0.0461317	0	0.00589277	0	0	0.0948217	0	0.0077757	0.0304911	0.031144	0.00128112	0.0300041	0.109382	0.202431	0.195039	0.174409	0	0	0.0711969	0	0	0
TCGA-KO-8409-01A	0.0136677	0	0.00143779	0.0419977	0	0.146173	0	0	0.00699825	0.00147605	0.0938272	0.140265	0.169682	0	0.0340494	0.202459	0	0.0475089	0.100458	0	0	0
TCGA-KO-8410-01A	0.059578	0	0.00216795	0.0211629	0	0.26474	0	0	0.0099431	0.100014	0	0.0418558	0.00558568	0.0828485	0.0658672	0.302207	0.00366958	0.000447201	0.0399139	0	0	0
TCGA-KO-8411-01A	0.0396874	0	0.0151423	0	0	0.159746	0	0	0	0.0578973	0.0161746	0.070374	0.0640823	0.091919	0.0514904	0.302774	0.0318844	0.0172743	0.0742424	0	0	0.00731129
TCGA-KO-8413-01A	0.01337	0	0	0.133965	0	0.192006	0	0	0.039376	0	0	0.0713061	0.108519	0.0130354	0.0648637	0.256778	0.00813157	0	0.0830562	0	0	0.0155934
TCGA-KO-8414-01A	0	0	4.18e-05	0.0037308	0	0.244331	0	0	0.0113082	0.136365	0.0106174	0.187851	0.0217	0.0100421	0.0672233	0.159342	0	0.029021	0.118427	0	0	0
TCGA-KO-8415-01A	0.00228685	0	0	0.0227636	0	0.138474	0	0	0.0277342	0.0331275	0	0.132364	0.061931	0.129491	0.120122	0.168938	0.00722317	0.00177829	0.107155	0	0.0307714	0.0158397
TCGA-KO-8415-11A	0.147116	0	0.025851	0	0	0.246082	0	0	0	0.0470459	0	0.129176	0.0144723	0.00882787	0.0635999	0.13352	2.15e-05	0	0.184287	0	0	0
TCGA-KO-8416-01A	0.0212508	0	0	0	0	0.111503	0	0	0.0682193	0.0617327	0	0.0731102	0.00536178	0.30722	0.0253934	0.222364	0.00582812	0	0.08892	0	0	0.00909737
TCGA-KO-8417-01A	0.0831625	0	0	0	0	0.234479	0	0	0.0433166	0.0639324	0.0123377	0.0586007	0.0375577	0.0316198	0.0542584	0.218803	0	0	0.161932	0	0	0
	0.0295233	0.00101215	0.0104945	0.137093	6.85e-06	0.201917	0.00285284	0.00788323	0.03032	0.0260819	0.00710588	0.0564869	0.0486242	0.0577589	0.061842	0.222118	0.0116265	0.00389238	0.0696341	0.00298221	0.00237055	0.00837298
